# Supplementary material for: Molecular Dynamics Study of Wetting and Adsorption of Binary Mixtures of the Lennard-Jones Truncated and Shifted Fluid on a Planar Wall
Source: Langmuir. 2021 Jun 7;37(24):7405–19. doi: 10.1021/acs.langmuir.1c00780 (PMC8280723; doi:10.1021/acs.langmuir.1c00780)
Supplement: Supplementary file 2 — la1c00780_si_002.xlsx [file la1c00780_si_002.xlsx]

## Sheet: A, drop, 0.7
fluid component density profiles ρAd(y), and uncertainty ΔρAd(y) for:
eAB / ef = 0.7
component A
droplet side
The component density profiles are indicated with the bulk vapor component concentration xA''.
xA'' =	0.2120 mol mol-1		xA'' =	0.251 mol mol-1		xA'' =	0.381 mol mol-1		xA'' =	0.444 mol mol-1		xA'' =	0.539 mol mol-1
y / σ	ρAd(y) / σ-3	ΔρAd(y) / σ-3	y / σ	ρAd(y) / σ-3	ΔρAd(y) / σ-3	y / σ	ρAd(y) / σ-3	ΔρAd(y) / σ-3	y / σ	ρAd(y) / σ-3	ΔρAd(y) / σ-3	y / σ	ρAd(y) / σ-3	ΔρAd(y) / σ-3
4.88201	0	0	4.88209	0	0	4.88209	0	0	4.88209	0	0
5.03222	0	0	5.0323	0	0	5.0323	0	0	5.0323	0	0
5.18244	0	0	5.18252	0	0	5.18252	0	0	5.18252	0	0
5.33266	0.00146094	6.30641e-05	5.33274	0.0018539	5.92522e-05	5.33274	0.00265696	0.000121355	5.33274	0.00310614	0.000258288
5.48287	0.55987	0.0040176	5.48296	0.685699	0.0136116	5.48296	0.913179	0.0378031	5.48296	1.02886	0.0415879
5.63309	1.71991	0.0176588	5.63318	2.01462	0.0234555	5.63318	2.40791	0.0408481	5.63318	2.53592	0.0418522
5.7833	0.860481	0.00838327	5.78339	0.967351	0.00385273	5.78339	1.04511	0.0118501	5.78339	1.02078	0.0209923
5.93352	0.226989	0.00367789	5.93361	0.256255	0.0026517	5.93361	0.278648	0.00754612	5.93361	0.265722	0.0140465
6.08373	0.0828107	0.00226231	6.08383	0.098811	0.00212574	6.08383	0.119739	0.00366067	6.08383	0.119432	0.00635299
6.23395	0.0559619	0.00300883	6.23405	0.0766558	0.00216363	6.23405	0.1343	0.00424952	6.23405	0.168699	0.00611825
6.38417	0.0788963	0.00810099	6.38427	0.133944	0.00521469	6.38427	0.384238	0.0401404	6.38427	0.614232	0.0504758
6.53438	0.105397	0.012165	6.53448	0.193304	0.0118073	6.53448	0.617242	0.061546	6.53448	1.01281	0.0853667
6.6846	0.0759906	0.0104245	6.6847	0.136296	0.00644664	6.6847	0.426064	0.0329492	6.6847	0.706725	0.0486096
6.83481	0.0376044	0.00539532	6.83492	0.0640265	0.00316316	6.83492	0.199169	0.0172578	6.83492	0.340545	0.022778
6.98503	0.0190055	0.00324796	6.98514	0.0314394	0.00227905	6.98514	0.101879	0.00939212	6.98514	0.187937	0.0104819
7.13524	0.0123706	0.00197608	7.13536	0.0203285	0.00214335	7.13536	0.073961	0.00672462	7.13536	0.157601	0.0106809
7.28546	0.0109303	0.00186989	7.28557	0.0186761	0.001807	7.28557	0.0783963	0.0105881	7.28557	0.203123	0.0245752
7.43568	0.0114526	0.00162861	7.43579	0.0196595	0.0032927	7.43579	0.0878122	0.0132841	7.43579	0.249326	0.0314189
7.58589	0.0110966	0.0018675	7.58601	0.0183084	0.00309506	7.58601	0.0759173	0.00960157	7.58601	0.211712	0.0230255
7.73611	0.00924083	0.00185346	7.73623	0.014472	0.00286197	7.73623	0.0520805	0.00662769	7.73623	0.139668	0.0180078
7.88632	0.0074839	0.0011706	7.88645	0.0111915	0.00182275	7.88645	0.0347818	0.0041786	7.88645	0.0897725	0.0124383
8.03654	0.00651464	0.000971656	8.03666	0.00942634	0.00118378	8.03666	0.026474	0.00293285	8.03666	0.0676771	0.0107641
8.18675	0.0062805	0.00104893	8.18688	0.00917715	0.000812496	8.18688	0.0241136	0.00314416	8.18688	0.0609426	0.0120822
8.33697	0.00667813	0.00103082	8.3371	0.00970239	0.00102132	8.3371	0.0240968	0.00344981	8.3371	0.0611406	0.0130836
8.48719	0.00712824	0.00141751	8.48732	0.0101881	0.0016736	8.48732	0.0236256	0.00385406	8.48732	0.0565001	0.0122202
8.6374	0.00700193	0.0010563	8.63754	0.00979402	0.00174696	8.63754	0.0214152	0.00391812	8.63754	0.047016	0.00939446
8.78762	0.00664381	0.00105281	8.78775	0.00888611	0.00173205	8.78775	0.0187205	0.0032202	8.78775	0.0377804	0.00751683
8.93783	0.00625668	0.00123027	8.93797	0.00838749	0.00198603	8.93797	0.017009	0.00265233	8.93797	0.032021	0.00796815
9.08805	0.00593302	0.0015119	9.08819	0.00824881	0.0018714	9.08819	0.0163236	0.00203425	9.08819	0.0294335	0.0078028
9.23826	0.00609444	0.00140183	9.23841	0.00842908	0.00217507	9.23841	0.0165063	0.00182881	9.23841	0.0283357	0.00729181
9.38848	0.0064037	0.00161517	9.38863	0.00873079	0.00232866	9.38863	0.0168891	0.00284226	9.38863	0.0280939	0.00809844
9.53869	0.00651108	0.00163976	9.53884	0.00874151	0.00238463	9.53884	0.016975	0.00377138	9.53884	0.0272029	0.007256
9.68891	0.00646403	0.00154444	9.68906	0.00853606	0.00221953	9.68906	0.0163552	0.00335887	9.68906	0.0252283	0.00653517
9.83913	0.00633102	0.00146664	9.83928	0.00812728	0.00208127	9.83928	0.015515	0.00241937	9.83928	0.0241592	0.00700893
9.98934	0.0061858	0.00155097	9.9895	0.00795956	0.00223785	9.9895	0.0150559	0.00196775	9.9895	0.02382	0.00635915
10.1396	0.0061817	0.00154998	10.1397	0.0081206	0.00232843	10.1397	0.015124	0.00262576	10.1397	0.0244534	0.00608214
10.2898	0.00629559	0.00128532	10.2899	0.00844324	0.002681	10.2899	0.0156603	0.00337349	10.2899	0.0249936	0.0046291
10.44	0.00632185	0.00121029	10.4402	0.00877735	0.00303338	10.4402	0.0159056	0.00366031	10.4402	0.0253862	0.00364155
10.5902	0.00641734	0.000936123	10.5904	0.00878198	0.00317247	10.5904	0.0155849	0.00276478	10.5904	0.0251639	0.00269002
10.7404	0.00642158	0.00110767	10.7406	0.00854115	0.00297403	10.7406	0.0151794	0.00300167	10.7406	0.0247012	0.00360375
10.8906	0.00648572	0.00144522	10.8908	0.00831439	0.00255768	10.8908	0.0148981	0.002504	10.8908	0.0244137	0.00354345
11.0409	0.0064427	0.00114771	11.041	0.0082356	0.00259859	11.041	0.0147103	0.00221528	11.041	0.0243883	0.00388937
11.1911	0.00636094	0.00137451	11.1912	0.00833512	0.0024083	11.1912	0.0150653	0.00343676	11.1912	0.0244734	0.00518366
11.3413	0.00648818	0.00203717	11.3415	0.00843937	0.00224696	11.3415	0.0153862	0.00330606	11.3415	0.0247541	0.00546479
11.4915	0.00652246	0.00218434	11.4917	0.00859001	0.00205083	11.4917	0.0154519	0.00275633	11.4917	0.0245692	0.00466707
11.6417	0.00642129	0.00203793	11.6419	0.00864483	0.00178314	11.6419	0.0150355	0.00340504	11.6419	0.0246195	0.0050333
11.7919	0.00635131	0.0018873	11.7921	0.00862345	0.00119446	11.7921	0.0147575	0.00315405	11.7921	0.0242136	0.004133
11.9421	0.00628281	0.00192203	11.9423	0.00851168	0.000986332	11.9423	0.0146693	0.00346111	11.9423	0.0241115	0.00436636
12.0924	0.00636777	0.00164503	12.0926	0.00843239	0.00113889	12.0926	0.0149312	0.00328673	12.0926	0.023959	0.00508748
12.2426	0.0065296	0.00144352	12.2428	0.00836446	0.00163017	12.2428	0.0148308	0.00370586	12.2428	0.0236289	0.00641273
12.3928	0.0067203	0.00149197	12.393	0.0083107	0.00117551	12.393	0.0145368	0.00365417	12.393	0.0239002	0.00663418
12.543	0.00660272	0.00118616	12.5432	0.00804597	0.00065105	12.5432	0.0144684	0.00368264	12.5432	0.0236638	0.00631816
12.6932	0.00660887	0.00163236	12.6934	0.00795648	0.000734162	12.6934	0.0143682	0.00366805	12.6934	0.0241729	0.00680339
12.8434	0.00657869	0.00202497	12.8436	0.00806074	0.000536904	12.8436	0.0143885	0.00315537	12.8436	0.0244015	0.00603456
12.9937	0.00642555	0.00171482	12.9939	0.00808165	0.000730038	12.9939	0.0145855	0.0033671	12.9939	0.0249641	0.00552466
13.1439	0.00646397	0.00186677	13.1441	0.00813276	0.000776168	13.1441	0.0147002	0.00411024	13.1441	0.0252662	0.00419499
13.2941	0.00649309	0.00170324	13.2943	0.0083137	0.0013081	13.2943	0.0148915	0.00410715	13.2943	0.0260395	0.00413846
13.4443	0.00640482	0.00142045	13.4445	0.00800886	0.00111375	13.4445	0.0151271	0.0040241	13.4445	0.0258485	0.00624136
13.5945	0.00634327	0.00142681	13.5947	0.00808445	0.00108007	13.5947	0.0153735	0.00441514	13.5947	0.0263156	0.00715531
13.7447	0.00634667	0.0014975	13.7449	0.00805519	0.001334	13.7449	0.0156316	0.00486417	13.7449	0.0265911	0.00574822
13.8949	0.00635289	0.00135246	13.8952	0.00820955	0.00130626	13.8952	0.0158869	0.00469226	13.8952	0.0271004	0.00766092
14.0452	0.0062463	0.00126989	14.0454	0.00815386	0.00132703	14.0454	0.0158757	0.00493817	14.0454	0.0275265	0.0086836
14.1954	0.00633519	0.000880968	14.1956	0.00815962	0.000956045	14.1956	0.0159564	0.0054257	14.1956	0.0277974	0.00713075
14.3456	0.0062924	0.0014207	14.3458	0.0082934	0.00116782	14.3458	0.0162159	0.00573794	14.3458	0.0279845	0.00733274
14.4958	0.00630143	0.00161178	14.496	0.00829668	0.00178224	14.496	0.0165217	0.00502027	14.496	0.0280947	0.00810068
14.646	0.00626466	0.00175799	14.6463	0.00845488	0.00104779	14.6463	0.0168569	0.00535456	14.6463	0.0286243	0.00938742
14.7962	0.00631598	0.00178456	14.7965	0.00876204	0.00129667	14.7965	0.0169467	0.00554298	14.7965	0.0290902	0.0082893
14.9465	0.00631758	0.00183382	14.9467	0.00873355	0.00153562	14.9467	0.0171662	0.00423597	14.9467	0.0294527	0.00650333
15.0967	0.00635712	0.00171276	15.0969	0.00873894	0.00190095	15.0969	0.0176545	0.00476792	15.0969	0.0299792	0.0063844
15.2469	0.00642118	0.00176682	15.2471	0.00864227	0.00216185	15.2471	0.0176996	0.00417269	15.2471	0.0304807	0.00578242
15.3971	0.00645058	0.00124979	15.3973	0.00850551	0.00249241	15.3973	0.0181343	0.00420272	15.3973	0.0310793	0.00595526
15.5473	0.00645829	0.00113629	15.5476	0.00867827	0.00274013	15.5476	0.018587	0.00482609	15.5476	0.0313753	0.00536614
15.6975	0.0064634	0.00107571	15.6978	0.00861012	0.00270337	15.6978	0.0189687	0.00511875	15.6978	0.0311237	0.00544726
15.8478	0.00637896	0.00131021	15.848	0.00859545	0.00277773	15.848	0.0190546	0.00531096	15.848	0.0315707	0.00333372
15.998	0.00639968	0.00114711	15.9982	0.008728	0.00303603	15.9982	0.0191726	0.00507777	15.9982	0.0321275	0.00338814
16.1482	0.00640826	0.00068237	16.1484	0.00864407	0.00327706	16.1484	0.0195838	0.00513741	16.1484	0.0322964	0.00380546
16.2984	0.00632966	0.000497175	16.2987	0.00859086	0.00296904	16.2987	0.0197732	0.00564708	16.2987	0.0330255	0.004755
16.4486	0.00652892	0.000720328	16.4489	0.00864497	0.00251823	16.4489	0.0201779	0.00506348	16.4489	0.0335269	0.00490699
16.5988	0.00656494	0.00112081	16.5991	0.00870934	0.00253248	16.5991	0.0201702	0.00475711	16.5991	0.0335796	0.00375817
16.749	0.00648951	0.001267	16.7493	0.00876121	0.00377504	16.7493	0.0206524	0.00394281	16.7493	0.0338985	0.0046634
16.8993	0.00650485	0.00114175	16.8995	0.00866834	0.00329342	16.8995	0.0210034	0.00367775	16.8995	0.0341196	0.00510826
17.0495	0.00646904	0.000984706	17.0497	0.00863206	0.00299455	17.0497	0.0209193	0.00412514	17.0497	0.0347795	0.00686793
17.1997	0.00639499	0.00126358	17.2	0.00858852	0.00289402	17.2	0.0210495	0.0037383	17.2	0.0355353	0.008047
17.3499	0.00639716	0.00101741	17.3502	0.00876094	0.00256549	17.3502	0.0210115	0.00314384	17.3502	0.0355972	0.00724694
17.5001	0.00631495	0.00119152	17.5004	0.0086356	0.00260102	17.5004	0.0212434	0.00301641	17.5004	0.0355791	0.00788904
17.6503	0.00632809	0.00120205	17.6506	0.00882918	0.0020653	17.6506	0.021694	0.00233194	17.6506	0.0365162	0.00757174
17.8006	0.00637539	0.0011757	17.8008	0.00888353	0.00151228	17.8008	0.0220279	0.00246763	17.8008	0.0369245	0.00694009
17.9508	0.00631517	0.00125315	17.9511	0.00894905	0.000931474	17.9511	0.0222466	0.00326471	17.9511	0.0376213	0.00824612
18.101	0.00623077	0.000823236	18.1013	0.00897005	0.00106707	18.1013	0.0221325	0.00268957	18.1013	0.0378462	0.00954429
18.2512	0.00628454	0.000746599	18.2515	0.00921137	0.00102538	18.2515	0.0220009	0.00336659	18.2515	0.0381938	0.00949416
18.4014	0.00622066	0.000946542	18.4017	0.00948184	0.00113741	18.4017	0.0221608	0.00290865	18.4017	0.0386384	0.0101471
18.5516	0.00620537	0.00096531	18.5519	0.00951028	0.000870283	18.5519	0.0219797	0.00284272	18.5519	0.039292	0.00953475
18.7019	0.00618912	0.00107928	18.7021	0.00949685	0.000816696	18.7021	0.0221584	0.00275283	18.7021	0.0393299	0.00957887
18.8521	0.00620245	0.00133683	18.8524	0.00963951	0.0014715	18.8524	0.0219791	0.00369341	18.8524	0.0395304	0.00954243
19.0023	0.00605827	0.00139994	19.0026	0.0097258	0.00194747	19.0026	0.0221974	0.00358839	19.0026	0.0398401	0.0095912
19.1525	0.00598383	0.00142431	19.1528	0.00988139	0.00153043	19.1528	0.0223852	0.00445514	19.1528	0.0390334	0.00925936
19.3027	0.00590994	0.00152517	19.303	0.0101627	0.00137867	19.303	0.0220801	0.00352012	19.303	0.0386607	0.00803516
19.4529	0.00587856	0.00153025	19.4532	0.0102887	0.00150299	19.4532	0.0222303	0.00374717	19.4532	0.0383779	0.00895013
19.6031	0.00570904	0.00121163	19.6035	0.0103791	0.00190817	19.6035	0.0222118	0.00417517	19.6035	0.0374934	0.00950522
19.7534	0.00570264	0.00171101	19.7537	0.0103237	0.00227224	19.7537	0.0222551	0.00419117	19.7537	0.0377656	0.00874072
19.9036	0.0056977	0.0016086	19.9039	0.010703	0.00280053	19.9039	0.0219841	0.00434986	19.9039	0.0366342	0.0078807
20.0538	0.00561197	0.00118889	20.0541	0.0108511	0.00269804	20.0541	0.0215306	0.00370195	20.0541	0.0356068	0.00829982
20.204	0.00568941	0.00126758	20.2043	0.0108153	0.0023967	20.2043	0.0215034	0.00476524	20.2043	0.0349188	0.00819548
20.3542	0.00568916	0.00114941	20.3545	0.0107956	0.00264616	20.3545	0.0218842	0.00398452	20.3545	0.0340792	0.00502241
20.5044	0.00569945	0.00154861	20.5048	0.0108049	0.00263766	20.5048	0.0218312	0.00509455	20.5048	0.0330589	0.00339542
20.6547	0.00572917	0.00131469	20.655	0.0110195	0.0025425	20.655	0.021898	0.00440025	20.655	0.0317845	0.003871
20.8049	0.00581641	0.00146256	20.8052	0.0111222	0.00295769	20.8052	0.0219558	0.00450893	20.8052	0.0304412	0.0050223
20.9551	0.00594627	0.00152999	20.9554	0.0109866	0.00311752	20.9554	0.0219968	0.00423962	20.9554	0.0293707	0.00586098
21.1053	0.00590965	0.00141841	21.1056	0.0110275	0.00393131	21.1056	0.0222822	0.00358981	21.1056	0.0279474	0.00623013
21.2555	0.00613809	0.00162682	21.2559	0.0111088	0.00389705	21.2559	0.0224905	0.00407029	21.2559	0.0268892	0.00765164
21.4057	0.00618098	0.00153951	21.4061	0.011132	0.00370949	21.4061	0.022362	0.00359759	21.4061	0.0255962	0.00692257
21.5559	0.00617399	0.00158927	21.5563	0.0110575	0.0038629	21.5563	0.0224955	0.00325423	21.5563	0.024402	0.00788108
21.7062	0.00615522	0.00159648	21.7065	0.0112635	0.00333371	21.7065	0.022519	0.00292493	21.7065	0.0234231	0.00782452
21.8564	0.00627352	0.00230524	21.8567	0.0111654	0.00296616	21.8567	0.0224628	0.00287634	21.8567	0.0221214	0.00797811
22.0066	0.00619232	0.00241495	22.0069	0.0108789	0.00288632	22.0069	0.0223817	0.0030347	22.0069	0.0201903	0.00816903
22.1568	0.0062382	0.00283468	22.1572	0.011091	0.0032405	22.1572	0.0221636	0.00312642	22.1572	0.0193689	0.00798474
22.307	0.00630387	0.00284169	22.3074	0.0111452	0.0031214	22.3074	0.0222322	0.00242222	22.3074	0.0182393	0.00786226
22.4572	0.00612079	0.00248613	22.4576	0.0112184	0.00316223	22.4576	0.0223114	0.00337813	22.4576	0.0176866	0.00854725
22.6075	0.00627926	0.00254286	22.6078	0.0110876	0.00306393	22.6078	0.0223557	0.00391812	22.6078	0.0168563	0.00736425
22.7577	0.00633992	0.00262868	22.758	0.0113132	0.00319653	22.758	0.0221666	0.00396083	22.758	0.0161836	0.00711247
22.9079	0.00641056	0.00281851	22.9082	0.0110456	0.00326871	22.9082	0.022106	0.00373883	22.9082	0.0155554	0.00666142
23.0581	0.00663351	0.0027588	23.0585	0.0109969	0.00296366	23.0585	0.0218324	0.00301732	23.0585	0.0149558	0.00685256
23.2083	0.00658633	0.00267423	23.2087	0.0111172	0.00299432	23.2087	0.0220104	0.00317167	23.2087	0.0144127	0.00637922
23.3585	0.0066465	0.00228541	23.3589	0.0109811	0.00289071	23.3589	0.021996	0.0041811	23.3589	0.0141145	0.00463139
23.5088	0.00689336	0.00229911	23.5091	0.0108253	0.002853	23.5091	0.0218017	0.00357258	23.5091	0.013836	0.00413871
23.659	0.0069479	0.00177827	23.6593	0.0109707	0.00309252	23.6593	0.0212287	0.0033034	23.6593	0.0129644	0.00307888
23.8092	0.00702256	0.00141561	23.8096	0.0107932	0.00324597	23.8096	0.0210682	0.00395252	23.8096	0.0126752	0.00254565
23.9594	0.00708414	0.00142114	23.9598	0.0108648	0.00316252	23.9598	0.0215091	0.00434429	23.9598	0.0128124	0.00333999
24.1096	0.00713691	0.00189809	24.11	0.0108772	0.00305234	24.11	0.0215832	0.00475377	24.11	0.0126408	0.00227976
24.2598	0.00708663	0.001816	24.2602	0.0109029	0.00353382	24.2602	0.0215063	0.00499644	24.2602	0.0125143	0.00174755
24.41	0.00706879	0.00150939	24.4104	0.0107141	0.00320934	24.4104	0.0213175	0.00554445	24.4104	0.0124634	0.00135803
24.5603	0.00714763	0.00141656	24.5606	0.0109381	0.00328211	24.5606	0.0210211	0.00429888	24.5606	0.0123398	0.00236916
24.7105	0.00712664	0.00153239	24.7109	0.0107117	0.00307387	24.7109	0.0209679	0.00456356	24.7109	0.0123029	0.00191472
24.8607	0.00720871	0.00169911	24.8611	0.0107134	0.0031077	24.8611	0.020397	0.00440468	24.8611	0.0122518	0.0020882
25.0109	0.0073243	0.00177757	25.0113	0.0108346	0.00244097	25.0113	0.0202029	0.00427653	25.0113	0.0121616	0.00172726
25.1611	0.0075136	0.0016315	25.1615	0.0107127	0.00266273	25.1615	0.0199993	0.00458899	25.1615	0.0120045	0.00130765
25.3113	0.00761983	0.00215752	25.3117	0.0106856	0.0027362	25.3117	0.0198538	0.00427621	25.3117	0.0119198	0.00198723
25.4616	0.00770847	0.00221903	25.462	0.0107201	0.00297746	25.462	0.0194703	0.00408038	25.462	0.0119792	0.00216346
25.6118	0.00769808	0.00221319	25.6122	0.0104668	0.00260905	25.6122	0.0193458	0.00488498	25.6122	0.011697	0.00164918
25.762	0.00781968	0.0019742	25.7624	0.0105917	0.00297622	25.7624	0.0190409	0.00466	25.7624	0.0116264	0.00198379
25.9122	0.0078899	0.00171624	25.9126	0.0107405	0.00229241	25.9126	0.0186106	0.00422656	25.9126	0.0118332	0.00204897
26.0624	0.00783777	0.00123635	26.0628	0.0107628	0.00204417	26.0628	0.0181067	0.00488408	26.0628	0.0116338	0.00180577
26.2126	0.00765165	0.00112661	26.213	0.0106711	0.00265054	26.213	0.017598	0.00497696	26.213	0.0114883	0.00209441
26.3628	0.00763605	0.00188724	26.3633	0.0106611	0.00237405	26.3633	0.0166993	0.00497412	26.3633	0.011386	0.00192544
26.5131	0.00775286	0.00161741	26.5135	0.0106135	0.00250639	26.5135	0.0164105	0.0051931	26.5135	0.0115284	0.00163713
26.6633	0.00773085	0.00155752	26.6637	0.010668	0.0021993	26.6637	0.0159924	0.00458323	26.6637	0.0111696	0.000649768
26.8135	0.00790195	0.00141946	26.8139	0.0107593	0.00213662	26.8139	0.0154051	0.00492178	26.8139	0.0113092	0.00144237
26.9637	0.00796689	0.00114227	26.9641	0.0106888	0.00193321	26.9641	0.0150152	0.00424288	26.9641	0.0113148	0.000818295
27.1139	0.00791587	0.00167174	27.1144	0.0106794	0.00200587	27.1144	0.0143677	0.00430122	27.1144	0.0113814	0.000749799
27.2641	0.00798502	0.00155484	27.2646	0.0104893	0.00210915	27.2646	0.0138297	0.00468001	27.2646	0.0111455	0.000905577
27.4144	0.00802959	0.00132942	27.4148	0.0104339	0.00156796	27.4148	0.0130945	0.00459297	27.4148	0.0114725	0.00116438
27.5646	0.00813229	0.000965846	27.565	0.0104321	0.00196191	27.565	0.0127904	0.0045375	27.565	0.0116219	0.00166861
27.7148	0.00806312	0.00116728	27.7152	0.010522	0.00137895	27.7152	0.0123241	0.00371594	27.7152	0.0115302	0.00184198
27.865	0.00809051	0.00125685	27.8654	0.0103509	0.00135621	27.8654	0.0117438	0.00380309	27.8654	0.0113016	0.00139745
28.0152	0.00806574	0.00117984	28.0157	0.0104516	0.00157902	28.0157	0.0111002	0.00374974	28.0157	0.011277	0.000438539
28.1654	0.00803277	0.000876427	28.1659	0.0102429	0.000963298	28.1659	0.0105538	0.00307145	28.1659	0.0116442	0.000896738
28.3157	0.00782818	0.000816822	28.3161	0.0101215	0.00149642	28.3161	0.0103105	0.00301084	28.3161	0.0116561	0.00110141
28.4659	0.00786547	0.000694308	28.4663	0.0100622	0.00135028	28.4663	0.0100603	0.00252052	28.4663	0.0113221	0.000990944
28.6161	0.00790362	0.000922431	28.6165	0.0100967	0.00105275	28.6165	0.00989692	0.00178791	28.6165	0.0112404	0.000734054
28.7663	0.00790159	0.000759456	28.7668	0.010086	0.00110348	28.7668	0.00957058	0.00146754	28.7668	0.0113564	0.00147725
28.9165	0.00793476	0.000814642	28.917	0.0101663	0.00115391	28.917	0.00932501	0.0014383	28.917	0.0115964	0.00160193
29.0667	0.00796002	0.000746645	29.0672	0.0102108	0.00130299	29.0672	0.00922394	0.00123787	29.0672	0.0115209	0.00132971
29.2169	0.00790981	0.000560517	29.2174	0.0102256	0.000698247	29.2174	0.00925866	0.00102813	29.2174	0.0116335	0.00201227
29.3672	0.007923	0.00142251	29.3676	0.0101404	0.000498455	29.3676	0.00925768	0.00101894	29.3676	0.011574	0.0017212
29.5174	0.00806742	0.00145175	29.5178	0.0100014	0.000869006	29.5178	0.00907507	0.000979357	29.5178	0.0115504	0.00199639
29.6676	0.00794475	0.001574	29.6681	0.00974242	0.000897095	29.6681	0.00909415	0.000627341	29.6681	0.0118194	0.00169827
29.8178	0.00790643	0.0018389	29.8183	0.00976145	0.000945151	29.8183	0.00893974	0.00136501	29.8183	0.0114578	0.00132885
29.968	0.00788759	0.00149167	29.9685	0.00977216	0.00100671	29.9685	0.00886578	0.00106285	29.9685	0.0113694	0.00112368
30.1182	0.00807144	0.00176503	30.1187	0.00958994	0.00110608	30.1187	0.0087232	0.00129127	30.1187	0.0111292	0.0014281
30.2685	0.00821509	0.00143041	30.2689	0.00957465	0.000831748	30.2689	0.00872124	0.00110481	30.2689	0.0111008	0.000986268
30.4187	0.00807665	0.00139589	30.4192	0.00948683	0.00100235	30.4192	0.00878376	0.00129915	30.4192	0.0111617	0.00175993
30.5689	0.00806897	0.0014535	30.5694	0.00921086	0.00121284	30.5694	0.00893294	0.00147161	30.5694	0.0113078	0.00192293
30.7191	0.0079965	0.00147934	30.7196	0.00910921	0.00155811	30.7196	0.00894293	0.00119053	30.7196	0.011329	0.00135993
30.8693	0.00785755	0.00124506	30.8698	0.00879588	0.00140469	30.8698	0.00893986	0.000604348	30.8698	0.011612	0.00170842
31.0195	0.00797547	0.00124243	31.02	0.00877381	0.00177329	31.02	0.00877362	0.00118883	31.02	0.0115418	0.0015422
31.1698	0.0079448	0.0017189	31.1702	0.008662	0.00183402	31.1702	0.00878647	0.00103447	31.1702	0.0113694	0.00132821
31.32	0.00802569	0.00149844	31.3205	0.00854496	0.00205274	31.3205	0.00896861	0.00114639	31.3205	0.011312	0.000961805
31.4702	0.00808283	0.00131548	31.4707	0.00834233	0.00236828	31.4707	0.00906417	0.00082353	31.4707	0.0114629	0.000773731
31.6204	0.00797549	0.00144095	31.6209	0.00813904	0.00206229	31.6209	0.0089256	0.000904501	31.6209	0.0114916	0.00121156
31.7706	0.00789647	0.00125567	31.7711	0.00788226	0.00177088	31.7711	0.00882585	0.000763475	31.7711	0.0116523	0.00110534
31.9208	0.00787182	0.00121636	31.9213	0.00772927	0.00178352	31.9213	0.00889321	0.001262	31.9213	0.0115234	0.0018362
32.071	0.00790329	0.00124403	32.0715	0.00755302	0.00188431	32.0715	0.00885777	0.000714581	32.0715	0.0111639	0.00168876
32.2213	0.00794907	0.00126357	32.2218	0.007333	0.0019641	32.2218	0.00884355	0.000706036	32.2218	0.0113644	0.00126696
32.3715	0.0079127	0.00100124	32.372	0.00702157	0.00192791	32.372	0.00886941	0.000134213	32.372	0.0112165	0.000357047
32.5217	0.00781279	0.00105112	32.5222	0.00672332	0.00176651	32.5222	0.00883186	0.00064202	32.5222	0.0112459	0.00161429
32.6719	0.00780265	0.000765269	32.6724	0.00658749	0.00175661	32.6724	0.00882916	0.000756774	32.6724	0.0112856	0.00156418
32.8221	0.00790744	0.000716854	32.8226	0.00634353	0.00165215	32.8226	0.00886732	0.00118453	32.8226	0.0112143	0.00206024
32.9723	0.0079314	0.000761591	32.9729	0.00615509	0.00138849	32.9729	0.00880374	0.00100655	32.9729	0.0112757	0.00211675
33.1226	0.00777843	0.000742301	33.1231	0.00599857	0.00080345	33.1231	0.00879838	0.00081513	33.1231	0.0111658	0.00148025
33.2728	0.00773741	0.00104564	33.2733	0.00589746	0.00118257	33.2733	0.00891623	0.000609292	33.2733	0.0110612	0.00169676
33.423	0.00773475	0.000998377	33.4235	0.00571368	0.00147789	33.4235	0.00895424	0.000888982	33.4235	0.0108729	0.000750992
33.5732	0.00766126	0.000929398	33.5737	0.00551302	0.00143772	33.5737	0.00899111	0.00104886	33.5737	0.0108948	0.00119807
33.7234	0.00753685	0.00144195	33.7239	0.00538893	0.00116464	33.7239	0.00887299	0.00114358	33.7239	0.0108632	0.00179387
33.8736	0.0073878	0.00137326	33.8742	0.0053369	0.000768642	33.8742	0.00894404	0.00143734	33.8742	0.0112642	0.00192188
34.0238	0.00745309	0.00130694	34.0244	0.00518083	0.000612816	34.0244	0.00880956	0.00130956	34.0244	0.0112603	0.00150749
34.1741	0.00740108	0.000903888	34.1746	0.00516999	0.000553827	34.1746	0.00873342	0.000923172	34.1746	0.0112037	0.00134056
34.3243	0.00733903	0.000832909	34.3248	0.00521317	0.00050729	34.3248	0.0088749	0.00101961	34.3248	0.0114485	0.00181055
34.4745	0.00732427	0.00112586	34.475	0.00511635	0.000443893	34.475	0.00896709	0.00140267	34.475	0.0113391	0.00189994
34.6247	0.00722537	0.000913613	34.6253	0.00495947	0.000387145	34.6253	0.00900311	0.0010019	34.6253	0.0112653	0.00111425
34.7749	0.00724302	0.000673037	34.7755	0.00499851	0.000349815	34.7755	0.0089474	0.000670864	34.7755	0.0113223	0.00161623
34.9251	0.00714166	0.000574358	34.9257	0.00492446	0.000426428	34.9257	0.00899912	0.000977141	34.9257	0.0117889	0.00164988
35.0754	0.00707987	0.000670184	35.0759	0.00488834	0.000323514	35.0759	0.00895998	0.00122931	35.0759	0.0113834	0.00189448
35.2256	0.0072685	0.000731232	35.2261	0.00490211	0.000520745	35.2261	0.00875263	0.0010582	35.2261	0.011439	0.00219687
35.3758	0.00729806	0.00107087	35.3763	0.00484909	0.000553547	35.3763	0.00885009	0.0008953	35.3763	0.0114579	0.0015944
35.526	0.00720304	0.00074617	35.5266	0.00482582	0.000568448	35.5266	0.00888445	0.00079018	35.5266	0.0114246	0.00196395
35.6762	0.00721199	0.000815028	35.6768	0.00481971	0.000479693	35.6768	0.00893469	0.0006958	35.6768	0.0115748	0.00235569
35.8264	0.00717993	0.00100249	35.827	0.00484128	0.000652761	35.827	0.00897732	0.000534041	35.827	0.0115726	0.00122179
35.9767	0.00715945	0.00072012	35.9772	0.00487988	0.000786285	35.9772	0.00878018	0.000730805	35.9772	0.0117689	0.00188172
36.1269	0.00719841	0.00111445	36.1274	0.00486302	0.000800152	36.1274	0.00860264	0.000983638	36.1274	0.0115024	0.00236112
36.2771	0.00721436	0.00135942	36.2777	0.00487803	0.00102071	36.2777	0.00870747	0.000879065	36.2777	0.0111716	0.00196792
36.4273	0.00716946	0.00135132	36.4279	0.0049438	0.00109074	36.4279	0.00885946	0.000749556	36.4279	0.0113557	0.00211513
36.5775	0.00712287	0.001406	36.5781	0.0049094	0.00141054	36.5781	0.00890742	0.000836203	36.5781	0.0114293	0.00189618
36.7277	0.00699229	0.00130149	36.7283	0.00485526	0.00111283	36.7283	0.00918216	0.000762593	36.7283	0.0113207	0.00187605
36.8779	0.00691651	0.000899867	36.8785	0.00485745	0.00099413	36.8785	0.00895547	0.00135985	36.8785	0.0111319	0.000975211
37.0282	0.00674597	0.000662037	37.0287	0.00495443	0.000781875	37.0287	0.00904382	0.00145006	37.0287	0.0114194	0.00128417
37.1784	0.00676989	0.000541412	37.179	0.0049231	0.0010659	37.179	0.00908814	0.00134289	37.179	0.011356	0.00159097
37.3286	0.00662097	0.000446122	37.3292	0.00490613	0.000944478	37.3292	0.00903095	0.00125653	37.3292	0.0113983	0.0013766
37.4788	0.00674046	0.000632719	37.4794	0.00477173	0.000811859	37.4794	0.00923804	0.00158109	37.4794	0.0112935	0.00163733
37.629	0.00672973	0.000472318	37.6296	0.00484009	0.000715572	37.6296	0.0091419	0.00106856	37.6296	0.0112564	0.00138206
37.7792	0.00677856	0.000299202	37.7798	0.00484782	0.000900776	37.7798	0.00907018	0.0013168	37.7798	0.0114864	0.00191495
37.9295	0.00672623	0.000609874	37.9301	0.00469176	0.000763499	37.9301	0.00910232	0.0013148	37.9301	0.0117519	0.00318994
38.0797	0.00666456	0.000331745	38.0803	0.00475283	0.00060408	38.0803	0.00906038	0.00111028	38.0803	0.011467	0.00295314
38.2299	0.0065069	0.000442327	38.2305	0.00467768	0.000351016	38.2305	0.00888934	0.000954553	38.2305	0.0115756	0.00274402
38.3801	0.00638039	0.000480428	38.3807	0.00468439	0.000496268	38.3807	0.00890766	0.00100915	38.3807	0.0116774	0.00285785
38.5303	0.00636072	0.000650346	38.5309	0.00470989	0.000473849	38.5309	0.0089858	0.00127894	38.5309	0.0115821	0.00129721
38.6805	0.00626779	0.00075882	38.6811	0.004638	0.000235423	38.6811	0.00880384	0.00115498	38.6811	0.0116623	0.00163873
38.8307	0.00624268	0.000755439	38.8314	0.00457637	0.00029187	38.8314	0.00882468	0.00113096	38.8314	0.0114751	0.00209873
38.981	0.00607269	0.00113607	38.9816	0.00459809	0.000368322	38.9816	0.00877928	0.00111965	38.9816	0.011247	0.00178431
39.1312	0.00611279	0.00103371	39.1318	0.00459324	0.000290953	39.1318	0.00884285	0.00114221	39.1318	0.0111103	0.00183001
39.2814	0.00601949	0.00123514	39.282	0.0046393	0.000306017	39.282	0.00885753	0.00104674	39.282	0.0113113	0.00161178
39.4316	0.00593875	0.00112071	39.4322	0.00474572	0.000299088	39.4322	0.00878452	0.00042282	39.4322	0.0112791	0.00152791
39.5818	0.00586017	0.00102464	39.5824	0.00472286	0.000796794	39.5824	0.00895246	0.00053906	39.5824	0.0110277	0.00110052
39.732	0.0057809	0.000872161	39.7327	0.00469356	0.000556159	39.7327	0.00877404	0.000515322	39.7327	0.0110251	0.00111241
39.8823	0.00573998	0.00125247	39.8829	0.00475561	0.000755836	39.8829	0.00885546	0.000953113	39.8829	0.0109592	0.00126026
40.0325	0.0056271	0.000952511	40.0331	0.0048861	0.000820432	40.0331	0.00892844	0.000882886	40.0331	0.011281	0.00116559
40.1827	0.00545747	0.00114899	40.1833	0.00479592	0.000653685	40.1833	0.0089987	0.00126965	40.1833	0.0114001	0.000811302
40.3329	0.00525857	0.00100493	40.3335	0.00485707	0.000370157	40.3335	0.00901084	0.00143326	40.3335	0.0113482	0.000967519
40.4831	0.00502902	0.000712195	40.4838	0.00484707	0.000692556	40.4838	0.00893321	0.00102781	40.4838	0.0115232	0.00126181
40.6333	0.00487437	0.000640005	40.634	0.0049274	0.000800061	40.634	0.00897385	0.000907905	40.634	0.0118142	0.00111636
40.7836	0.00478659	0.000575579	40.7842	0.00485127	0.000859891	40.7842	0.00898805	0.00136557	40.7842	0.0116665	0.000723597
40.9338	0.00464763	0.000505097	40.9344	0.00480185	0.000748452	40.9344	0.00887213	0.000860011	40.9344	0.0119017	0.000788552
41.084	0.00445302	0.000591447	41.0846	0.0048263	0.000735068	41.0846	0.00880169	0.00100546	41.0846	0.0117479	0.000531673
41.2342	0.00428739	0.000715102	41.2348	0.00482294	0.000606286	41.2348	0.00877478	0.00156013	41.2348	0.0115966	0.000540826
41.3844	0.00426818	0.000853288	41.3851	0.00479704	0.000653955	41.3851	0.00874495	0.000948803	41.3851	0.0115931	0.00108488
41.5346	0.00417468	0.000736546	41.5353	0.00466405	0.000753967	41.5353	0.00872292	0.000844215	41.5353	0.0120664	0.00118103
41.6848	0.0041069	0.000701192	41.6855	0.00476917	0.000712745	41.6855	0.00886438	0.000893287	41.6855	0.0122102	0.001686
41.8351	0.00406844	0.000618254	41.8357	0.00481966	0.000464876	41.8357	0.0089535	0.00164017	41.8357	0.0120472	0.00131466
41.9853	0.00387773	0.000607566	41.9859	0.00483429	0.000685192	41.9859	0.00892794	0.00212784	41.9859	0.0119134	0.00203238
42.1355	0.00383834	0.000668598	42.1362	0.0047495	0.000701719	42.1362	0.00890717	0.00149508	42.1362	0.0119686	0.00242325
42.2857	0.00368283	0.000557117	42.2864	0.00472087	0.000796538	42.2864	0.00881914	0.00186284	42.2864	0.0119312	0.00211849
42.4359	0.00375355	0.000420401	42.4366	0.00469015	0.000850224	42.4366	0.008767	0.00162584	42.4366	0.0119944	0.00245421
42.5861	0.00372437	0.000382324	42.5868	0.00480417	0.00104303	42.5868	0.00885159	0.00148758	42.5868	0.0118577	0.00253956
42.7364	0.00371008	0.000562021	42.737	0.00481035	0.00110338	42.737	0.00867374	0.000931115	42.737	0.0120168	0.00237409
42.8866	0.00355764	0.000631145	42.8872	0.00481551	0.000773122	42.8872	0.00878035	0.00101596	42.8872	0.012131	0.0019246
43.0368	0.00359286	0.000686395	43.0375	0.00469274	0.00076828	43.0375	0.00888069	0.000972752	43.0375	0.0122241	0.0018847
43.187	0.00367055	0.000911624	43.1877	0.00482607	0.0006467	43.1877	0.00889174	0.00111516	43.1877	0.0122665	0.00243255
43.3372	0.00364827	0.000465689	43.3379	0.00495281	0.000756343	43.3379	0.0087843	0.00121226	43.3379	0.0120392	0.00159355
43.4874	0.00359791	0.000591707	43.4881	0.0049443	0.000923002	43.4881	0.00874809	0.00102672	43.4881	0.0118775	0.00251845
43.6377	0.00353214	0.000386067	43.6383	0.0048394	0.000678835	43.6383	0.00882768	0.00119923	43.6383	0.0119874	0.00318658
43.7879	0.00352089	0.00034907	43.7886	0.00480174	0.000608079	43.7886	0.00883437	0.00114267	43.7886	0.0119473	0.00207791
43.9381	0.00360601	0.000600773	43.9388	0.00490499	0.000524929	43.9388	0.00890169	0.00116606	43.9388	0.0120464	0.00296709
44.0883	0.0035776	0.000586957	44.089	0.00481553	0.000533163	44.089	0.00878141	0.00156661	44.089	0.0119197	0.00229397
44.2385	0.00354534	0.000620458	44.2392	0.00488995	0.00070132	44.2392	0.00881678	0.00158723	44.2392	0.0117212	0.00162018
44.3887	0.00358777	0.000595361	44.3894	0.00497549	0.000831501	44.3894	0.00893141	0.00167754	44.3894	0.0117365	0.00169147
44.5389	0.00361634	0.000894766	44.5396	0.00482096	0.000857983	44.5396	0.00876869	0.00186409	44.5396	0.0116157	0.00213857
44.6892	0.00361788	0.000659944	44.6899	0.0047446	0.000761538	44.6899	0.00883445	0.0018933	44.6899	0.0114432	0.00194065
44.8394	0.00360136	0.000387126	44.8401	0.00474085	0.000885458	44.8401	0.00906935	0.0016877	44.8401	0.0115191	0.0022938
44.9896	0.00362532	0.000373024	44.9903	0.00461916	0.000814387	44.9903	0.00889975	0.00141102	44.9903	0.0114933	0.00227087
45.1398	0.00360611	0.000648885	45.1405	0.00467267	0.000555808	45.1405	0.00872274	0.00136902	45.1405	0.0114348	0.00188871
45.29	0.00364446	0.000676533	45.2907	0.00475137	0.00111302	45.2907	0.00893438	0.00109764	45.2907	0.0111556	0.00153447
45.4402	0.00361903	0.000504267	45.441	0.00470759	0.000990395	45.441	0.00891192	0.000959906	45.441	0.0113831	0.00168641
45.5905	0.00360872	0.000270406	45.5912	0.00481063	0.000819445	45.5912	0.00883527	0.00129054	45.5912	0.0117108	0.00182937
45.7407	0.00361193	0.000579813	45.7414	0.00477405	0.000872478	45.7414	0.00895669	0.00131709	45.7414	0.0117415	0.00198412
45.8909	0.00366924	0.000435222	45.8916	0.00475659	0.000805175	45.8916	0.00894967	0.00123447	45.8916	0.0118107	0.00218631
46.0411	0.00361707	0.000484678	46.0418	0.00472904	0.000930207	46.0418	0.00902121	0.00139615	46.0418	0.011381	0.00138112
46.1913	0.00367662	0.000436547	46.192	0.00485337	0.000987454	46.192	0.00896975	0.0015527	46.192	0.0113909	0.00155202
46.3415	0.00367297	0.000349234	46.3423	0.00480369	0.00118095	46.3423	0.00898558	0.00157578	46.3423	0.0115855	0.00164878
46.4917	0.00363938	0.000483674	46.4925	0.00469014	0.00105809	46.4925	0.00901402	0.00138208	46.4925	0.0119686	0.00230455
46.642	0.00372582	0.000770414	46.6427	0.00477034	0.00105654	46.6427	0.00908365	0.00124014	46.6427	0.0118328	0.00310502
46.7922	0.00363125	0.000744144	46.7929	0.00481732	0.00102533	46.7929	0.00884786	0.00116791	46.7929	0.0115816	0.00272872
46.9424	0.00365647	0.000581128	46.9431	0.00485823	0.000844223	46.9431	0.00888043	0.00134681	46.9431	0.0113638	0.00177736
47.0926	0.00362568	0.000496471	47.0934	0.00486591	0.000693562	47.0934	0.00876372	0.00114267	47.0934	0.0113278	0.00184225
47.2428	0.00360808	0.000616027	47.2436	0.00477999	0.00080417	47.2436	0.00885476	0.00115604	47.2436	0.0113709	0.00206881
47.393	0.00367693	0.00052162	47.3938	0.00467854	0.00106018	47.3938	0.00886758	0.00133627	47.3938	0.011302	0.00142267
47.5433	0.00359222	0.000646522	47.544	0.00471274	0.000734554	47.544	0.00878602	0.00142403	47.544	0.0113068	0.00224079
47.6935	0.00359272	0.000615787	47.6942	0.00473874	0.00117375	47.6942	0.00897473	0.00160705	47.6942	0.0115261	0.00212512
47.8437	0.003586	0.00054876	47.8444	0.00464098	0.000665622	47.8444	0.00882743	0.00138158	47.8444	0.0115064	0.00250149
47.9939	0.0036545	0.000678127	47.9947	0.00468192	0.000618579	47.9947	0.00871878	0.00146106	47.9947	0.0117696	0.00282912
48.1441	0.00364214	0.000648121	48.1449	0.00469894	0.000720486	48.1449	0.00870055	0.00167633	48.1449	0.0118186	0.00271405
48.2943	0.00358017	0.000400079	48.2951	0.0046866	0.00104082	48.2951	0.00881673	0.00150467	48.2951	0.0117794	0.00145379
48.4446	0.00358106	0.000401477	48.4453	0.00463801	0.00103917	48.4453	0.00882156	0.00159017	48.4453	0.0114868	0.00215336
48.5948	0.00360204	0.000552384	48.5955	0.00469534	0.00100133	48.5955	0.00893618	0.00153909	48.5955	0.0116521	0.00209542
48.745	0.00361191	0.000629941	48.7457	0.00461824	0.000692845	48.7457	0.00883757	0.00175148	48.7457	0.011913	0.00286462
48.8952	0.00365497	0.000688242	48.896	0.00469012	0.000758176	48.896	0.00890896	0.00135659	48.896	0.0120113	0.00164973
49.0454	0.00365859	0.000925023	49.0462	0.00464505	0.00117956	49.0462	0.00892624	0.00170773	49.0462	0.0122087	0.0012329
49.1956	0.00358879	0.000667829	49.1964	0.00470734	0.000788977	49.1964	0.00888152	0.00138989	49.1964	0.0118836	0.00070606
49.3458	0.00355848	0.000832667	49.3466	0.00476595	0.0013318	49.3466	0.0089003	0.00171624	49.3466	0.0117401	0.0015654
49.4961	0.0035359	0.000878537	49.4968	0.00474748	0.00138274	49.4968	0.00896494	0.00109987	49.4968	0.0118805	0.00148998
49.6463	0.00354724	0.000708361	49.6471	0.00483513	0.00146241	49.6471	0.00906069	0.00160726	49.6471	0.0119505	0.00030076
49.7965	0.0035179	0.000715163	49.7973	0.00488003	0.00132639	49.7973	0.00900497	0.00166101	49.7973	0.0120691	0.000602356
49.9467	0.00349534	0.000789516	49.9475	0.00481627	0.00120163	49.9475	0.00914623	0.00132138	49.9475	0.0120456	0.0013684
50.0969	0.00356979	0.000731938	50.0977	0.00481085	0.000697049	50.0977	0.00902813	0.00117673	50.0977	0.0123905	0.00120815
50.2471	0.00355795	0.000694682	50.2479	0.00479733	0.000931723	50.2479	0.00893745	0.00132315	50.2479	0.011992	0.00146649
50.3974	0.0036083	0.000596402	50.3981	0.00484973	0.000926738	50.3981	0.00886601	0.00181122	50.3981	0.0120592	0.000874753
50.5476	0.00360429	0.000419578	50.5484	0.00498216	0.000969253	50.5484	0.00899624	0.00178699	50.5484	0.012134	0.00144993
50.6978	0.00361675	0.000684669	50.6986	0.00478545	0.000968188	50.6986	0.00914023	0.0018751	50.6986	0.0121815	0.00116472
50.848	0.00354627	0.000838519	50.8488	0.00483262	0.00101465	50.8488	0.00899351	0.00177881	50.8488	0.0117757	0.000911284
50.9982	0.00356744	0.000947087	50.999	0.00481356	0.000602367	50.999	0.00913446	0.00203649	50.999	0.0119469	0.00150954
51.1484	0.00356437	0.000816359	51.1492	0.00476729	0.000999913	51.1492	0.00903687	0.00208564	51.1492	0.0120823	0.0018478
51.2986	0.00362831	0.000707395	51.2995	0.0049073	0.00123441	51.2995	0.00915171	0.00202065	51.2995	0.0118024	0.00208018
51.4489	0.00377514	0.000753295	51.4497	0.00495936	0.000982891	51.4497	0.00900486	0.0020694	51.4497	0.0118178	0.00310112
51.5991	0.00373327	0.000699958	51.5999	0.00487923	0.000994171	51.5999	0.00905111	0.00205469	51.5999	0.0116806	0.00334517
51.7493	0.00365219	0.000737511	51.7501	0.00486958	0.000619699	51.7501	0.00896548	0.00108702	51.7501	0.011849	0.00285388
51.8995	0.00364938	0.000561457	51.9003	0.00479485	0.000944811	51.9003	0.00891351	0.00113489	51.9003	0.0119751	0.00279529
52.0497	0.00370589	0.00043791	52.0505	0.00470783	0.000785719	52.0505	0.00888429	0.00160662	52.0505	0.0119237	0.00242439
52.1999	0.00360195	0.000543559	52.2008	0.00473127	0.000891837	52.2008	0.00888233	0.00118428	52.2008	0.0116884	0.00253403
52.3502	0.00365228	0.000667243	52.351	0.00458772	0.000949204	52.351	0.00901835	0.00122363	52.351	0.0119828	0.00232294
52.5004	0.00360556	0.00078738	52.5012	0.00468538	0.000895999	52.5012	0.00895442	0.00151067	52.5012	0.0119133	0.00212477
52.6506	0.00352508	0.000765153	52.6514	0.00475297	0.00121251	52.6514	0.00894088	0.00146153	52.6514	0.0117697	0.00271586
52.8008	0.00363106	0.000478315	52.8016	0.00471173	0.000719997	52.8016	0.00890594	0.00151638	52.8016	0.011659	0.00258656
52.951	0.00368747	0.000608625	52.9519	0.00471336	0.000638086	52.9519	0.00894948	0.00182809	52.9519	0.011638	0.00204286
53.1012	0.0035659	0.000568625	53.1021	0.00472454	0.000566002	53.1021	0.00875613	0.0014637	53.1021	0.0115464	0.00184345
53.2515	0.00353023	0.000684315	53.2523	0.00468423	0.000663649	53.2523	0.00872962	0.00153512	53.2523	0.0116078	0.00237623
53.4017	0.00361836	0.000804799	53.4025	0.00468763	0.00111821	53.4025	0.0087163	0.00170597	53.4025	0.0113792	0.00224543
53.5519	0.00362572	0.000838575	53.5527	0.00464251	0.00111217	53.5527	0.00864355	0.00152973	53.5527	0.0112652	0.00276719
53.7021	0.00362686	0.000800283	53.7029	0.00460922	0.000804313	53.7029	0.0085778	0.00100993	53.7029	0.0111574	0.00284589
53.8523	0.00359622	0.000984455	53.8532	0.00460962	0.000894309	53.8532	0.00856999	0.00128266	53.8532	0.0114069	0.00296813
54.0025	0.00362715	0.000876853	54.0034	0.00456926	0.00115873	54.0034	0.00869656	0.00169032	54.0034	0.0113041	0.00310176
54.1527	0.00363904	0.000786463	54.1536	0.00456539	0.000786419	54.1536	0.00865723	0.00203555	54.1536	0.0112983	0.00289943
54.303	0.00370585	0.000701456	54.3038	0.00466238	0.000640689	54.3038	0.00875109	0.00175512	54.3038	0.0113426	0.00309325
54.4532	0.00360992	0.000703173	54.454	0.00469316	0.000975118	54.454	0.00875956	0.00188336	54.454	0.0112624	0.00238861
54.6034	0.00368866	0.000879192	54.6043	0.00470667	0.000922439	54.6043	0.008749	0.00169524	54.6043	0.0111693	0.00185266
54.7536	0.0036799	0.000706551	54.7545	0.0046395	0.00100513	54.7545	0.00860792	0.00154299	54.7545	0.011232	0.00134071
54.9038	0.00378454	0.000706105	54.9047	0.00471795	0.00104459	54.9047	0.00871146	0.00103752	54.9047	0.0113991	0.000869778
55.054	0.00372288	0.000673127	55.0549	0.00463862	0.00137396	55.0549	0.00872226	0.00161322	55.0549	0.0113793	0.00139447
55.2043	0.00373858	0.000535283	55.2051	0.00462598	0.00144613	55.2051	0.008677	0.00139042	55.2051	0.0113898	0.00214026
55.3545	0.00379849	0.00082292	55.3553	0.00472673	0.00131428	55.3553	0.00860581	0.00181178	55.3553	0.0114992	0.002299
55.5047	0.00381063	0.00110598	55.5056	0.00478233	0.00106118	55.5056	0.00872407	0.00124179	55.5056	0.0113629	0.00223591
55.6549	0.00378697	0.000654755	55.6558	0.00480481	0.000800134	55.6558	0.00878771	0.00120657	55.6558	0.0113326	0.00236776
55.8051	0.00376608	0.000519165	55.806	0.00476323	0.00112258	55.806	0.00898707	0.00168562	55.806	0.0114455	0.00235099
55.9553	0.00370817	0.000734592	55.9562	0.00463534	0.0011878	55.9562	0.00888836	0.00153889	55.9562	0.0116201	0.00157941
56.1056	0.0036931	0.000882089	56.1064	0.00466317	0.00110093	56.1064	0.00872061	0.00142089	56.1064	0.0116565	0.00182467
56.2558	0.00371681	0.000859203	56.2567	0.00471603	0.00127671	56.2567	0.00882134	0.00141616	56.2567	0.0117589	0.00155729
56.406	0.00361205	0.00083764	56.4069	0.00480513	0.00160799	56.4069	0.0087893	0.00095556	56.4069	0.0112636	0.00136986
56.5562	0.00367247	0.000792173	56.5571	0.00460635	0.00123714	56.5571	0.00873851	0.00115026	56.5571	0.0111572	0.000983994
56.7064	0.00364276	0.000942719	56.7073	0.00457828	0.00109584	56.7073	0.00862264	0.00108294	56.7073	0.0114757	0.00146731
56.8566	0.00365222	0.001088	56.8575	0.00459357	0.00114175	56.8575	0.00868725	0.00169892	56.8575	0.0115137	0.00106304
57.0068	0.00361459	0.00105028	57.0077	0.00452544	0.00106896	57.0077	0.0088993	0.00188734	57.0077	0.0110512	0.00125946
57.1571	0.00358999	0.00114326	57.158	0.00457118	0.000829373	57.158	0.00877703	0.00135522	57.158	0.0110458	0.00140611
57.3073	0.0035398	0.00095738	57.3082	0.00460203	0.0011287	57.3082	0.00879059	0.00139192	57.3082	0.0111806	0.00176091
57.4575	0.00359454	0.000729043	57.4584	0.00464842	0.00105675	57.4584	0.00891562	0.00190185	57.4584	0.0108986	0.00134427
57.6077	0.00361659	0.000858841	57.6086	0.00460524	0.00120554	57.6086	0.00878593	0.00184796	57.6086	0.0108216	0.00133737
57.7579	0.00357631	0.000917521	57.7588	0.00452803	0.000991074	57.7588	0.00878017	0.00193258	57.7588	0.0111006	0.000722089
57.9081	0.00358569	0.000931459	57.909	0.00457298	0.000792425	57.909	0.00875084	0.00191132	57.909	0.011273	0.00145379
58.0584	0.00357113	0.000785061	58.0593	0.00473201	0.000744585	58.0593	0.00874116	0.00198711	58.0593	0.0112484	0.00213222
58.2086	0.00362426	0.000883405	58.2095	0.00478046	0.00135569	58.2095	0.0086923	0.00170465	58.2095	0.0113487	0.00205772
58.3588	0.00364552	0.000977508	58.3597	0.0047315	0.00106859	58.3597	0.00875144	0.00197946	58.3597	0.0112218	0.00239884
58.509	0.00370733	0.000985688	58.5099	0.00468956	0.00106222	58.5099	0.00902646	0.00175953	58.5099	0.011262	0.00266651
58.6592	0.00369046	0.000901357	58.6601	0.00470426	0.000954487	58.6601	0.00892054	0.00153476	58.6601	0.0111423	0.00280957
58.8094	0.0036644	0.000894943	58.8104	0.00484762	0.00101849	58.8104	0.00891183	0.00155839	58.8104	0.0111508	0.00286437
58.9596	0.00364763	0.00103243	58.9606	0.00478116	0.000873943	58.9606	0.00893705	0.00112938	58.9606	0.011051	0.00272461
59.1099	0.00358654	0.00106562	59.1108	0.00474643	0.00091881	59.1108	0.0089201	0.00108722	59.1108	0.0110384	0.00213375
59.2601	0.00359284	0.000993754	59.261	0.00458429	0.00110695	59.261	0.00900391	0.00100513	59.261	0.0107393	0.00243405
59.4103	0.00363948	0.00114502	59.4112	0.00464791	0.00106066	59.4112	0.00915623	0.00096465	59.4112	0.0107668	0.00234333
59.5605	0.00361936	0.00103337	59.5614	0.00468879	0.00100842	59.5614	0.00919531	0.00136333	59.5614	0.0109029	0.00231032
59.7107	0.00359905	0.00116935	59.7117	0.00471271	0.00123737	59.7117	0.00922299	0.00101171	59.7117	0.010811	0.00240508
59.8609	0.00365979	0.00115791	59.8619	0.0047404	0.000671333	59.8619	0.00900225	0.000821284	59.8619	0.0110973	0.00224811
60.0112	0.00368248	0.00124302	60.0121	0.00474338	0.000889344	60.0121	0.0090367	0.000600533	60.0121	0.0109859	0.00262855
60.1614	0.00369742	0.00144758	60.1623	0.00487486	0.00104619	60.1623	0.00906497	0.001076	60.1623	0.0112464	0.00218518
60.3116	0.00363956	0.00116162	60.3125	0.0047128	0.000591543	60.3125	0.00901778	0.00108488	60.3125	0.0109739	0.00222779
60.4618	0.00367471	0.00132412	60.4628	0.0046743	0.000957437	60.4628	0.00886894	0.000759719	60.4628	0.0107797	0.00206764
60.612	0.00369117	0.00145605	60.613	0.0046332	0.000906139	60.613	0.00894023	0.000505629	60.613	0.0108633	0.001853
60.7622	0.00366127	0.00137073	60.7632	0.00460436	0.00115531	60.7632	0.00877526	0.000238688	60.7632	0.0107575	0.00164231
60.9125	0.0035941	0.00111927	60.9134	0.00465528	0.00121028	60.9134	0.00879764	0.000596911	60.9134	0.0107329	0.00140783
61.0627	0.00357053	0.000931054	61.0636	0.00468012	0.00131852	61.0636	0.0088789	0.00081258	61.0636	0.010844	0.00139321
61.2129	0.00361832	0.000983264	61.2138	0.00462412	0.00108481	61.2138	0.00897387	0.000724476	61.2138	0.0108415	0.00160586
61.3631	0.0036106	0.000836241	61.3641	0.00458579	0.000742356	61.3641	0.00894717	0.00102847	61.3641	0.0107775	0.00209676
61.5133	0.00359558	0.000915646	61.5143	0.00448081	0.000609183	61.5143	0.00885951	0.00108651	61.5143	0.010546	0.00201902
61.6635	0.00356092	0.000876135	61.6645	0.00454919	0.000842128	61.6645	0.00881557	0.00093499	61.6645	0.0104471	0.00216022
61.8137	0.0035757	0.000876251	61.8147	0.00453229	0.000719624	61.8147	0.00879775	0.00130985	61.8147	0.0109067	0.00248523
61.964	0.0036179	0.00104299	61.9649	0.00452411	0.00100862	61.9649	0.0089923	0.00158438	61.9649	0.0107981	0.0027257
62.1142	0.00352805	0.00108984	62.1152	0.00455132	0.00111984	62.1152	0.00897681	0.00131118	62.1152	0.0107219	0.00235261
62.2644	0.00358281	0.00102036	62.2654	0.00462665	0.00110971	62.2654	0.00916948	0.00121669	62.2654	0.010822	0.00173902
62.4146	0.00359777	0.000930347	62.4156	0.00457638	0.000866835	62.4156	0.00908603	0.00122663	62.4156	0.0108877	0.00172055
62.5648	0.00360883	0.00102602	62.5658	0.00444182	0.000844357	62.5658	0.00906418	0.000848202	62.5658	0.0106626	0.00268173
62.715	0.00361484	0.000853583	62.716	0.00459569	0.00119485	62.716	0.00892147	0.00171389	62.716	0.0107553	0.00220892
62.8653	0.00361456	0.000718688	62.8662	0.00465179	0.00150759	62.8662	0.0086904	0.000919001	62.8662	0.0107603	0.00162849
63.0155	0.00354106	0.000825248	63.0165	0.00467523	0.00171732	63.0165	0.00871052	0.00114397	63.0165	0.01063	0.00150301
63.1657	0.0034838	0.000550976	63.1667	0.00467101	0.00152506	63.1667	0.00881618	0.00122856	63.1667	0.0107012	0.00229463
63.3159	0.00355555	0.00049728	63.3169	0.00468636	0.00115108	63.3169	0.00880637	0.00127088	63.3169	0.0109217	0.00194003
63.4661	0.00353914	0.000295266	63.4671	0.00464155	0.000942126	63.4671	0.00867459	0.000924279	63.4671	0.0111691	0.00250226
63.6163	0.00354865	0.000525128	63.6173	0.00469635	0.000852904	63.6173	0.00880744	0.00116017	63.6173	0.0110907	0.0028221
63.7665	0.00353712	0.000790654	63.7676	0.00458449	0.00113002	63.7676	0.00876761	0.00114811	63.7676	0.0108551	0.00251915
63.9168	0.00349303	0.000715664	63.9178	0.00459365	0.00100429	63.9178	0.00886014	0.000762539	63.9178	0.0107541	0.00254745
64.067	0.00347871	0.000707775	64.068	0.00447028	0.000665929	64.068	0.0086317	0.00120052	64.068	0.0106856	0.00297717
64.2172	0.00354227	0.000912791	64.2182	0.00434205	0.00110234	64.2182	0.00858273	0.00165228	64.2182	0.0105617	0.00245737
64.3674	0.00343841	0.00066494	64.3684	0.00436801	0.0013542	64.3684	0.00834111	0.00156667	64.3684	0.0103567	0.00289869
64.5176	0.00339308	0.000807965	64.5186	0.00438203	0.00161372	64.5186	0.00810264	0.00145167	64.5186	0.00997988	0.00230868
64.6678	0.00335393	0.000830302	64.6689	0.00429813	0.00173771	64.6689	0.00804217	0.00154913	64.6689	0.0100084	0.00216858
64.8181	0.00334981	0.000700345	64.8191	0.00441353	0.00174325	64.8191	0.00783779	0.00105269	64.8191	0.00987346	0.00352597
64.9683	0.00339155	0.000568554	64.9693	0.0042578	0.00155476	64.9693	0.00778166	0.00135985	64.9693	0.00965819	0.00330455
65.1185	0.00272818	0.000500937	65.1195	0.00341426	0.00116639	65.1195	0.00629051	0.000855356	65.1195	0.00778345	0.00192998
65.2687	0.00133607	0.000232409	65.2697	0.00162038	0.000505813	65.2697	0.00300325	0.000462364	65.2697	0.00372119	0.000557365
65.4189	0.000346993	0.000100801	65.42	0.000448617	0.00011986	65.42	0.000774704	7.73752e-05	65.42	0.000988128	0.000146894
65.5691	5.78971e-05	1.4749e-05	65.5702	6.28272e-05	5.57156e-05	65.5702	0.000112289	3.85211e-05	65.5702	0.000140533	5.32022e-05
65.7194	3.72424e-06	2.28526e-06	65.7204	4.95693e-06	1.10762e-05	65.7204	7.08691e-06	1.53718e-05	65.7204	1.77254e-05	2.78408e-05

## Sheet: B, drop, 0.7
fluid component density profiles ρBd(y), and uncertainty ΔρBd(y) for:
eAB / ef = 0.7
component B
droplet side
The component density profiles are indicated with the bulk vapor component concentration xA''
xA'' =	0.2120 mol mol-1		xA'' =	0.251 mol mol-1		xA'' =	0.381 mol mol-1		xA'' =	0.444 mol mol-1		xA'' =	0.539 mol mol-1
y / σ	ρBd(y) / σ-3	ΔρBd(y) / σ-3	y / σ	ρBd(y) / σ-3	ΔρBd(y) / σ-3	y / σ	ρBd(y) / σ-3	ΔρBd(y) / σ-3	y / σ	ρBd(y) / σ-3	ΔρBd(y) / σ-3	y / σ	ρBd(y) / σ-3	ΔρBd(y) / σ-3
4.88201	0	0	4.88209	0	0	4.88209	0	0	4.88209	0	0
5.03222	0	0	5.0323	0	0	5.0323	0	0	5.0323	0	0
5.18244	8.65085e-08	2.1672e-07	5.18252	0	0	5.18252	2.83104e-08	1.47947e-07	5.18252	0	0
5.33266	0.00178149	0.000112325	5.33274	0.00122572	6.8266e-05	5.33274	0.000535225	7.43002e-05	5.33274	0.00036291	4.41949e-05
5.48287	0.0615051	0.00247658	5.48296	0.0396045	0.000799723	5.48296	0.014068	0.00194475	5.48296	0.00814781	0.00140454
5.63309	0.220716	0.0077513	5.63318	0.134816	0.00455881	5.63318	0.0398452	0.00455142	5.63318	0.0201019	0.00238148
5.7833	0.237881	0.00742881	5.78339	0.141487	0.00554288	5.78339	0.0376096	0.00424748	5.78339	0.0167924	0.00245716
5.93352	0.180124	0.00378776	5.93361	0.109417	0.00315649	5.93361	0.0292648	0.00352062	5.93361	0.0123573	0.00265996
6.08373	0.164135	0.0049543	6.08383	0.106318	0.00329048	6.08383	0.0318388	0.00438479	6.08383	0.0134351	0.00312913
6.23395	0.215631	0.0050068	6.23405	0.159676	0.00344113	6.23405	0.0671165	0.00546207	6.23405	0.0327467	0.00581168
6.38417	0.456257	0.0103123	6.38427	0.414777	0.00752309	6.38427	0.263234	0.0135662	6.38427	0.150875	0.0149144
6.53438	0.870265	0.0180548	6.53448	0.848346	0.0134	6.53448	0.59802	0.0278469	6.53448	0.347374	0.0328082
6.6846	0.946506	0.0145947	6.6847	0.907627	0.0102792	6.6847	0.631811	0.0291226	6.6847	0.363416	0.039008
6.83481	0.729197	0.0102065	6.83492	0.679344	0.00494751	6.83492	0.469026	0.0266538	6.83492	0.272886	0.0330776
6.98503	0.559559	0.00581856	6.98514	0.515806	0.0038405	6.98514	0.365753	0.0196674	6.98514	0.224915	0.0241393
7.13524	0.518563	0.00507199	7.13536	0.485117	0.00392611	7.13536	0.375867	0.0181618	7.13536	0.255654	0.0201532
7.28546	0.608912	0.00468672	7.28557	0.591969	0.00616855	7.28557	0.524905	0.0115147	7.28557	0.406508	0.0222571
7.43568	0.788055	0.00552212	7.43579	0.794353	0.0115906	7.43579	0.757476	0.0148705	7.43579	0.625929	0.0292404
7.58589	0.888223	0.00665099	7.58601	0.895335	0.00896538	7.58601	0.847671	0.00645726	7.58601	0.705714	0.018846
7.73611	0.826286	0.00464877	7.73623	0.817564	0.00602581	7.73623	0.751628	0.00857477	7.73623	0.627562	0.016852
7.88632	0.716068	0.00482877	7.88645	0.697071	0.00539312	7.88645	0.633429	0.00913534	7.88645	0.538729	0.0207447
8.03654	0.654331	0.00381455	8.03666	0.637493	0.00553684	8.03666	0.590361	0.0122395	8.03666	0.517885	0.0193235
8.18675	0.672576	0.00241385	8.18688	0.662978	0.00152237	8.18688	0.636589	0.00933542	8.18688	0.58195	0.0208965
8.33697	0.745653	0.00512907	8.3371	0.746652	0.00631939	8.3371	0.740759	0.0106688	8.3371	0.699675	0.0276149
8.48719	0.811874	0.00503874	8.48732	0.81652	0.00878255	8.48732	0.810883	0.00872468	8.48732	0.77187	0.0244869
8.6374	0.810946	0.00178499	8.63754	0.810838	0.00651397	8.63754	0.794517	0.00352175	8.63754	0.75405	0.0233578
8.78762	0.761689	0.00220511	8.78775	0.755291	0.00467447	8.78775	0.729247	0.0055479	8.78775	0.690815	0.0162828
8.93783	0.717085	0.00381406	8.93797	0.706984	0.00608292	8.93797	0.685008	0.00813056	8.93797	0.652074	0.0161561
9.08805	0.710078	0.00445924	9.08819	0.701982	0.00457649	9.08819	0.687073	0.00606793	9.08819	0.663519	0.0170475
9.23826	0.73655	0.00678637	9.23841	0.735168	0.00433908	9.23841	0.729754	0.00723692	9.23841	0.71356	0.0205032
9.38848	0.772557	0.00338108	9.38863	0.774906	0.0085186	9.38863	0.771549	0.012948	9.38863	0.758119	0.0236468
9.53869	0.7854	0.00383473	9.53884	0.786671	0.0121827	9.53884	0.777692	0.0109846	9.53884	0.762806	0.022364
9.68891	0.768503	0.00426214	9.68906	0.765859	0.00271977	9.68906	0.75311	0.00439245	9.68906	0.734261	0.0150497
9.83913	0.744476	0.00169671	9.83928	0.739121	0.00685607	9.83928	0.725811	0.0047923	9.83928	0.705553	0.0165145
9.98934	0.732614	0.00516112	9.9895	0.727501	0.00531468	9.9895	0.716272	0.00333716	9.9895	0.700248	0.0190304
10.1396	0.74023	0.00580935	10.1397	0.736219	0.00690617	10.1397	0.729501	0.00664955	10.1397	0.716543	0.0128917
10.2898	0.75655	0.00377926	10.2899	0.755663	0.00608305	10.2899	0.751346	0.00766583	10.2899	0.739833	0.0192847
10.44	0.767376	0.0037142	10.4402	0.768522	0.00686432	10.4402	0.761159	0.0121651	10.4402	0.748266	0.0230501
10.5902	0.765537	0.00299863	10.5904	0.764105	0.00810851	10.5904	0.754988	0.00751154	10.5904	0.736744	0.016689
10.7404	0.753665	0.00259925	10.7406	0.750601	0.00381458	10.7406	0.740457	0.00313566	10.7406	0.722631	0.0123964
10.8906	0.745896	0.00354998	10.8908	0.741218	0.00320811	10.8908	0.730361	0.00657493	10.8908	0.716827	0.0186025
11.0409	0.744977	0.00285238	11.041	0.741246	0.00666151	11.041	0.7343	0.00795148	11.041	0.720448	0.0158943
11.1911	0.750933	0.00185091	11.1912	0.750944	0.00643025	11.1912	0.743693	0.00635202	11.1912	0.728165	0.0165345
11.3413	0.758852	0.00273513	11.3415	0.757998	0.00305167	11.3415	0.749996	0.00899507	11.3415	0.734797	0.0198676
11.4915	0.761111	0.00609042	11.4917	0.758102	0.00206401	11.4917	0.750715	0.0115368	11.4917	0.73339	0.0192464
11.6417	0.755767	0.00752938	11.6419	0.753091	0.00322996	11.6419	0.744131	0.00750106	11.6419	0.727101	0.0193142
11.7919	0.751322	0.00504114	11.7921	0.748031	0.00468843	11.7921	0.738704	0.00735473	11.7921	0.72224	0.0189595
11.9421	0.749607	0.00394118	11.9423	0.74616	0.00283903	11.9423	0.738664	0.00454502	11.9423	0.720035	0.0196343
12.0924	0.751686	0.0029949	12.0926	0.748362	0.00276333	12.0926	0.740596	0.00302666	12.0926	0.721972	0.0208547
12.2426	0.754722	0.00477471	12.2428	0.753636	0.00724119	12.2428	0.744656	0.0105795	12.2428	0.724495	0.0301451
12.3928	0.756781	0.00458014	12.393	0.757043	0.00616266	12.393	0.74518	0.00975011	12.393	0.724778	0.0247334
12.543	0.756368	0.00513276	12.5432	0.753548	0.00451138	12.5432	0.744061	0.0129772	12.5432	0.725539	0.0189641
12.6932	0.752513	0.00393171	12.6934	0.748635	0.00576596	12.6934	0.739293	0.0106176	12.6934	0.721123	0.0263859
12.8434	0.751649	0.00347122	12.8436	0.748934	0.00226337	12.8436	0.738772	0.00883803	12.8436	0.715604	0.0251247
12.9937	0.752383	0.00203932	12.9939	0.750963	0.00680451	12.9939	0.741227	0.00867032	12.9939	0.711475	0.0254366
13.1439	0.754219	0.00504792	13.1441	0.752564	0.00600083	13.1441	0.740469	0.0103752	13.1441	0.713329	0.0278593
13.2941	0.75584	0.00291868	13.2943	0.753613	0.00702917	13.2943	0.738196	0.0126756	13.2943	0.711817	0.0297089
13.4443	0.755361	0.00674747	13.4445	0.752694	0.0053722	13.4445	0.737056	0.0131424	13.4445	0.709671	0.0374917
13.5945	0.753156	0.0033782	13.5947	0.750326	0.0054267	13.5947	0.73694	0.0135744	13.5947	0.707042	0.0332849
13.7447	0.751981	0.00423227	13.7449	0.748924	0.00594457	13.7449	0.734873	0.0190801	13.7449	0.702514	0.0363468
13.8949	0.75262	0.00662512	13.8952	0.749329	0.00623439	13.8952	0.733856	0.0167717	13.8952	0.699361	0.0387206
14.0452	0.754748	0.00252385	14.0454	0.75113	0.0061073	14.0454	0.733752	0.0155035	14.0454	0.693075	0.0404918
14.1954	0.753997	0.00456621	14.1956	0.752707	0.00462381	14.1956	0.730786	0.0171838	14.1956	0.690785	0.0435238
14.3456	0.754961	0.00575566	14.3458	0.751946	0.00672061	14.3458	0.727339	0.0132719	14.3458	0.688286	0.0487446
14.4958	0.754829	0.00273924	14.496	0.750253	0.00304	14.496	0.725507	0.0173264	14.496	0.683725	0.0548417
14.646	0.753211	0.00488838	14.6463	0.749129	0.00567422	14.6463	0.725098	0.0238237	14.6463	0.678836	0.0561827
14.7962	0.753453	0.00329792	14.7965	0.747699	0.00319424	14.7965	0.723562	0.0274648	14.7965	0.673061	0.0548083
14.9465	0.753028	0.00433715	14.9467	0.748079	0.00751605	14.9467	0.720793	0.0228031	14.9467	0.667761	0.0567939
15.0967	0.753782	0.00678918	15.0969	0.749985	0.0031248	15.0969	0.717449	0.0227713	15.0969	0.659759	0.05474
15.2469	0.754683	0.00531297	15.2471	0.750509	0.00343353	15.2471	0.711957	0.0230837	15.2471	0.653665	0.0603209
15.3971	0.753737	0.00222274	15.3973	0.748982	0.00431582	15.3973	0.709156	0.023792	15.3973	0.646595	0.0658557
15.5473	0.754092	0.00517048	15.5476	0.747298	0.00470818	15.5476	0.707867	0.029164	15.5476	0.641338	0.0693287
15.6975	0.753445	0.00527091	15.6978	0.748127	0.00411388	15.6978	0.704213	0.0279087	15.6978	0.634433	0.0666661
15.8478	0.753328	0.00254455	15.848	0.745921	0.00709537	15.848	0.699531	0.0270342	15.848	0.624758	0.0727296
15.998	0.752058	0.00615992	15.9982	0.745456	0.00444374	15.9982	0.696297	0.0276604	15.9982	0.616305	0.0746937
16.1482	0.753903	0.00860593	16.1484	0.746973	0.00876165	16.1484	0.689731	0.0340071	16.1484	0.605664	0.0788475
16.2984	0.755334	0.00360232	16.2987	0.747643	0.00531198	16.2987	0.68476	0.0354901	16.2987	0.594325	0.084677
16.4486	0.753215	0.00281057	16.4489	0.74623	0.00247257	16.4489	0.680878	0.0362104	16.4489	0.586342	0.083026
16.5988	0.752594	0.00637314	16.5991	0.743286	0.00547818	16.5991	0.676428	0.0341754	16.5991	0.576105	0.0809775
16.749	0.753527	0.00422481	16.7493	0.744029	0.00323525	16.7493	0.671269	0.0385798	16.7493	0.564003	0.0872449
16.8993	0.753781	0.00537654	16.8995	0.742032	0.0105345	16.8995	0.66472	0.0377379	16.8995	0.552404	0.102154
17.0495	0.753001	0.00861637	17.0497	0.741057	0.0104655	17.0497	0.657558	0.0404449	17.0497	0.539444	0.0988033
17.1997	0.753638	0.0042792	17.2	0.741865	0.00675619	17.2	0.651699	0.0394462	17.2	0.523731	0.10207
17.3499	0.754473	0.0027632	17.3502	0.741162	0.00321355	17.3502	0.644717	0.0416969	17.3502	0.511183	0.100528
17.5001	0.753773	0.00511659	17.5004	0.739534	0.00737763	17.5004	0.639293	0.0450546	17.5004	0.500619	0.105402
17.6503	0.752403	0.0046389	17.6506	0.737138	0.00777988	17.6506	0.633151	0.0432846	17.6506	0.484456	0.103949
17.8006	0.752895	0.00540705	17.8008	0.735679	0.0113855	17.8008	0.625261	0.0457598	17.8008	0.469977	0.104368
17.9508	0.753369	0.00542494	17.9511	0.733609	0.0132851	17.9511	0.617264	0.0487478	17.9511	0.45463	0.110953
18.101	0.754298	0.00350696	18.1013	0.731821	0.0115665	18.1013	0.608896	0.0507741	18.1013	0.438388	0.119829
18.2512	0.754908	0.00372361	18.2515	0.730742	0.00942491	18.2515	0.601583	0.0482907	18.2515	0.423302	0.120769
18.4014	0.753915	0.00452127	18.4017	0.728735	0.00866422	18.4017	0.593916	0.0521928	18.4017	0.404966	0.114746
18.5516	0.753121	0.00765235	18.5519	0.726523	0.0119979	18.5519	0.587391	0.0541182	18.5519	0.388335	0.118042
18.7019	0.752488	0.00242453	18.7021	0.723773	0.013609	18.7021	0.580343	0.0561666	18.7021	0.372274	0.116059
18.8521	0.752263	0.00617143	18.8524	0.72033	0.0152597	18.8524	0.571771	0.0561322	18.8524	0.354191	0.117507
19.0023	0.753568	0.00458114	19.0026	0.716546	0.01181	19.0026	0.562961	0.0585471	19.0026	0.336869	0.122566
19.1525	0.75499	0.00212788	19.1528	0.714714	0.0122969	19.1528	0.553998	0.0550354	19.1528	0.317694	0.122016
19.3027	0.753841	0.00442862	19.303	0.71126	0.0133419	19.303	0.546654	0.0592722	19.303	0.300271	0.125189
19.4529	0.752778	0.00446166	19.4532	0.708307	0.00904419	19.4532	0.538271	0.0597775	19.4532	0.283306	0.123261
19.6031	0.752206	0.00366738	19.6035	0.705306	0.0137581	19.6035	0.529281	0.0613732	19.6035	0.266608	0.122625
19.7534	0.751855	0.00734572	19.7537	0.700658	0.0171501	19.7537	0.519343	0.0585711	19.7537	0.248294	0.123966
19.9036	0.752786	0.00514368	19.9039	0.694663	0.0141869	19.9039	0.511171	0.0643102	19.9039	0.230747	0.12501
20.0538	0.754211	0.00443667	20.0541	0.691551	0.0159461	20.0541	0.502494	0.0606913	20.0541	0.213512	0.123145
20.204	0.753943	0.00338806	20.2043	0.687277	0.0122981	20.2043	0.494465	0.0605391	20.2043	0.197139	0.12734
20.3542	0.753038	0.00462391	20.3545	0.684869	0.0116383	20.3545	0.484764	0.0637681	20.3545	0.18049	0.121175
20.5044	0.751815	0.00395668	20.5048	0.679125	0.0114847	20.5048	0.474557	0.0671205	20.5048	0.165065	0.1167
20.6547	0.751676	0.00404722	20.655	0.676094	0.014316	20.655	0.465215	0.0703751	20.655	0.149826	0.113218
20.8049	0.751251	0.00343326	20.8052	0.667846	0.0205766	20.8052	0.455845	0.0647946	20.8052	0.135798	0.11043
20.9551	0.751394	0.00254793	20.9554	0.662207	0.0206497	20.9554	0.447324	0.0619185	20.9554	0.121973	0.107501
21.1053	0.751203	0.00268897	21.1056	0.657346	0.0158155	21.1056	0.436815	0.0631732	21.1056	0.10808	0.0989307
21.2555	0.751619	0.00479581	21.2559	0.651983	0.0157893	21.2559	0.426995	0.0673395	21.2559	0.0966954	0.0921543
21.4057	0.750696	0.00288578	21.4061	0.647951	0.0154289	21.4061	0.416096	0.0696069	21.4061	0.0855909	0.0842943
21.5559	0.748667	0.00485645	21.5563	0.640898	0.012808	21.5563	0.407542	0.0701481	21.5563	0.0748239	0.0745876
21.7062	0.748403	0.00586972	21.7065	0.635053	0.0215247	21.7065	0.398003	0.0701304	21.7065	0.0663797	0.0681915
21.8564	0.747856	0.00548968	21.8567	0.628806	0.0231159	21.8567	0.386686	0.0673762	21.8567	0.0585233	0.0605605
22.0066	0.747905	0.00484449	22.0069	0.621702	0.0181415	22.0069	0.377173	0.0677003	22.0069	0.0508095	0.0516547
22.1568	0.746849	0.00297973	22.1572	0.615742	0.0161491	22.1572	0.36786	0.0703787	22.1572	0.0449008	0.0462871
22.307	0.746356	0.00609996	22.3074	0.610184	0.0170768	22.3074	0.356987	0.0673209	22.3074	0.0390929	0.038426
22.4572	0.745378	0.00611076	22.4576	0.60315	0.0168792	22.4576	0.346124	0.0686299	22.4576	0.0352414	0.0320059
22.6075	0.744461	0.00740121	22.6078	0.59554	0.0122243	22.6078	0.336742	0.0709968	22.6078	0.0309951	0.026274
22.7577	0.742571	0.0043934	22.758	0.589427	0.0173388	22.758	0.325814	0.0689947	22.758	0.0277781	0.0220188
22.9079	0.741081	0.00443907	22.9082	0.582551	0.0215502	22.9082	0.315103	0.0667281	22.9082	0.0251272	0.0178182
23.0581	0.739764	0.00761229	23.0585	0.576284	0.0201052	23.0585	0.304402	0.0668278	23.0585	0.0234521	0.0146688
23.2083	0.740253	0.0127774	23.2087	0.569166	0.0158118	23.2087	0.294553	0.0654402	23.2087	0.0216789	0.0125336
23.3585	0.73771	0.0115034	23.3589	0.562494	0.0157563	23.3589	0.283761	0.065448	23.3589	0.0203961	0.00907079
23.5088	0.735575	0.0109822	23.5091	0.553947	0.0185497	23.5091	0.273342	0.0650002	23.5091	0.0193982	0.0060709
23.659	0.733235	0.0134094	23.6593	0.545772	0.0154948	23.6593	0.262543	0.0630241	23.6593	0.0182057	0.00560564
23.8092	0.731484	0.0122344	23.8096	0.53877	0.0216789	23.8096	0.251527	0.066842	23.8096	0.0179156	0.00354042
23.9594	0.729661	0.0113586	23.9598	0.533457	0.0234307	23.9598	0.240606	0.0661315	23.9598	0.017228	0.00243838
24.1096	0.728799	0.0137584	24.11	0.526094	0.0209512	24.11	0.2302	0.0645019	24.11	0.0168123	0.00209798
24.2598	0.725995	0.0172502	24.2602	0.517781	0.0198356	24.2602	0.218611	0.065076	24.2602	0.0166381	0.00267659
24.41	0.722219	0.0188314	24.4104	0.50877	0.0200377	24.4104	0.208536	0.0622553	24.4104	0.0164817	0.00224712
24.5603	0.719459	0.0176792	24.5606	0.50107	0.0216517	24.5606	0.198046	0.062123	24.5606	0.0161109	0.00152688
24.7105	0.71746	0.018383	24.7109	0.492598	0.0227423	24.7109	0.186285	0.0612474	24.7109	0.0159082	0.00164083
24.8607	0.715413	0.0183028	24.8611	0.485861	0.0233746	24.8611	0.176635	0.0620115	24.8611	0.0155291	0.00133186
25.0109	0.711504	0.019829	25.0113	0.479418	0.0230525	25.0113	0.166255	0.0636939	25.0113	0.0154317	0.000771378
25.1611	0.708299	0.0226087	25.1615	0.471194	0.0226111	25.1615	0.156134	0.0605788	25.1615	0.0152041	0.00180624
25.3113	0.705182	0.0257571	25.3117	0.462159	0.0222245	25.3117	0.144978	0.0591041	25.3117	0.0151981	0.00249862
25.4616	0.701339	0.0229435	25.462	0.4534	0.0247251	25.462	0.134835	0.0579604	25.462	0.0147115	0.00161821
25.6118	0.697142	0.024873	25.6122	0.445278	0.0242378	25.6122	0.124691	0.0572548	25.6122	0.0148783	0.00137994
25.762	0.69304	0.0235751	25.7624	0.437745	0.0282618	25.7624	0.114215	0.0531771	25.7624	0.0151616	0.00227446
25.9122	0.689887	0.0258096	25.9126	0.429566	0.026429	25.9126	0.105621	0.0526433	25.9126	0.0151432	0.00270513
26.0624	0.68637	0.0232726	26.0628	0.421299	0.0245194	26.0628	0.0959868	0.0502251	26.0628	0.0153087	0.00329216
26.2126	0.681997	0.0285115	26.213	0.410863	0.0237969	26.213	0.0873227	0.0473471	26.213	0.0153518	0.0023206
26.3628	0.677141	0.0342926	26.3633	0.402628	0.026325	26.3633	0.0792711	0.0444306	26.3633	0.0151996	0.00272237
26.5131	0.672695	0.0322032	26.5135	0.394211	0.0291626	26.5135	0.0710653	0.0423416	26.5135	0.0148931	0.00198541
26.6633	0.667549	0.0323271	26.6637	0.385316	0.0318082	26.6637	0.0634218	0.0383528	26.6637	0.0150156	0.00233451
26.8135	0.662516	0.0301725	26.8139	0.377456	0.0323098	26.8139	0.056694	0.0343715	26.8139	0.015346	0.0039646
26.9637	0.657712	0.0335083	26.9641	0.368418	0.0304208	26.9641	0.0502715	0.0304409	26.9641	0.0152239	0.00320982
27.1139	0.654071	0.033198	27.1144	0.359665	0.0293881	27.1144	0.0448042	0.0270101	27.1144	0.0152045	0.00274652
27.2641	0.648486	0.0364351	27.2646	0.350063	0.0302255	27.2646	0.0395465	0.0234899	27.2646	0.0152837	0.00177898
27.4144	0.64323	0.0363211	27.4148	0.341788	0.0343596	27.4148	0.0349233	0.0195088	27.4148	0.0150655	0.00118041
27.5646	0.637176	0.0382497	27.565	0.33269	0.0368124	27.565	0.0313184	0.0156352	27.565	0.0150655	0.00207789
27.7148	0.63164	0.0389001	27.7152	0.32289	0.0394966	27.7152	0.0278874	0.0123751	27.7152	0.0149474	0.00135515
27.865	0.626644	0.0351953	27.8654	0.314363	0.0419001	27.8654	0.025388	0.0100611	27.8654	0.0150269	0.00158153
28.0152	0.621033	0.0361006	28.0157	0.304692	0.0374489	28.0157	0.0231553	0.00853048	28.0157	0.0150973	0.00181701
28.1654	0.615594	0.0384114	28.1659	0.295086	0.0387474	28.1659	0.0210837	0.00632414	28.1659	0.0150487	0.00184445
28.3157	0.610899	0.0403282	28.3161	0.285452	0.0424079	28.3161	0.0197478	0.00541428	28.3161	0.0148622	0.00318293
28.4659	0.604017	0.0379283	28.4663	0.276794	0.0443175	28.4663	0.0183547	0.00442671	28.4663	0.0148739	0.00209158
28.6161	0.598238	0.0352695	28.6165	0.266616	0.0453126	28.6165	0.0175023	0.00322538	28.6165	0.0150629	0.00163045
28.7663	0.591956	0.0360812	28.7668	0.256085	0.0468815	28.7668	0.0168268	0.00230994	28.7668	0.0154069	0.00169422
28.9165	0.586656	0.0410245	28.917	0.246627	0.0471311	28.917	0.016189	0.00214459	28.917	0.0154804	0.00228124
29.0667	0.582335	0.0394523	29.0672	0.236235	0.0493526	29.0672	0.0156522	0.00194069	29.0672	0.0153126	0.00240707
29.2169	0.575602	0.0405985	29.2174	0.226576	0.0506456	29.2174	0.0155829	0.00154989	29.2174	0.0154001	0.00306926
29.3672	0.569216	0.0397241	29.3676	0.21683	0.0524219	29.3676	0.0151529	0.00166604	29.3676	0.0154778	0.0030938
29.5174	0.564586	0.0353888	29.5178	0.206922	0.0558311	29.5178	0.0147862	0.00168537	29.5178	0.015279	0.00323734
29.6676	0.557331	0.037082	29.6681	0.196693	0.0586315	29.6681	0.0147748	0.00138625	29.6681	0.0153604	0.00262698
29.8178	0.55134	0.0381004	29.8183	0.185887	0.0601554	29.8183	0.0147827	0.00168368	29.8183	0.0154438	0.00358102
29.968	0.545199	0.0385973	29.9685	0.176273	0.0594458	29.9685	0.0149597	0.00170293	29.9685	0.0154678	0.00249965
30.1182	0.539468	0.0381931	30.1187	0.166406	0.0624909	30.1187	0.0149585	0.00190986	30.1187	0.0154918	0.00264848
30.2685	0.533139	0.0391729	30.2689	0.156717	0.0632965	30.2689	0.0147092	0.00198402	30.2689	0.0152404	0.00240998
30.4187	0.526542	0.0366478	30.4192	0.147217	0.066535	30.4192	0.014878	0.00176815	30.4192	0.015196	0.00218127
30.5689	0.520618	0.0340893	30.5694	0.137139	0.0669436	30.5694	0.0146976	0.00203199	30.5694	0.0153886	0.00216799
30.7191	0.513722	0.0351441	30.7196	0.126752	0.0664315	30.7196	0.0146736	0.00148938	30.7196	0.0151213	0.00179884
30.8693	0.506568	0.0380556	30.8698	0.118119	0.0663819	30.8698	0.0147866	0.00179578	30.8698	0.0155945	0.000903271
31.0195	0.501001	0.0387147	31.02	0.108844	0.0661849	31.02	0.0148602	0.00161813	31.02	0.0156484	0.0024458
31.1698	0.49498	0.0387854	31.1702	0.100341	0.0658729	31.1702	0.0149394	0.00213034	31.1702	0.0154702	0.00158915
31.32	0.488709	0.0377491	31.3205	0.091945	0.0641976	31.3205	0.0152115	0.0014851	31.3205	0.01529	0.00171889
31.4702	0.482739	0.0372024	31.4707	0.0840564	0.0629663	31.4707	0.0152012	0.00163613	31.4707	0.0151937	0.00252978
31.6204	0.47573	0.0385715	31.6209	0.0761152	0.0623097	31.6209	0.015134	0.00106553	31.6209	0.0150163	0.00229464
31.7706	0.468062	0.0373653	31.7711	0.069031	0.0598951	31.7711	0.0152078	0.0018799	31.7711	0.0152799	0.00223954
31.9208	0.461936	0.0405037	31.9213	0.062439	0.0568833	31.9213	0.0151313	0.00196411	31.9213	0.0152535	0.00194247
32.071	0.455613	0.0410574	32.0715	0.055992	0.053729	32.0715	0.0151604	0.0019405	32.0715	0.0152164	0.0019648
32.2213	0.450301	0.0411987	32.2218	0.0504619	0.051343	32.2218	0.0152087	0.00164649	32.2218	0.0151173	0.00171195
32.3715	0.443038	0.0400058	32.372	0.0454568	0.0493755	32.372	0.0150379	0.000687402	32.372	0.014993	0.00150212
32.5217	0.436235	0.0418951	32.5222	0.0408112	0.0460779	32.5222	0.0149382	0.000765578	32.5222	0.0149631	0.00134139
32.6719	0.42858	0.0433664	32.6724	0.0367172	0.0437221	32.6724	0.0148181	0.000856655	32.6724	0.0148302	0.00142996
32.8221	0.421348	0.0448775	32.8226	0.0332576	0.0384046	32.8226	0.0149885	0.000805673	32.8226	0.0154067	0.00128302
32.9723	0.415533	0.0446544	32.9729	0.029902	0.0337152	32.9729	0.0150133	0.000693299	32.9729	0.0152979	0.00127726
33.1226	0.409353	0.0460363	33.1231	0.0273822	0.0299162	33.1231	0.014841	0.000954135	33.1231	0.0153071	0.001472
33.2728	0.402708	0.0491837	33.2733	0.0249217	0.025879	33.2733	0.0146354	0.000840528	33.2733	0.0150824	0.00215814
33.423	0.394942	0.0473975	33.4235	0.0228603	0.0224787	33.4235	0.0149897	0.000490363	33.4235	0.0149493	0.00141641
33.5732	0.388121	0.0477076	33.5737	0.0212225	0.0186878	33.5737	0.0150143	0.000732521	33.5737	0.0152149	0.00201366
33.7234	0.381264	0.0498093	33.7239	0.0198235	0.0155751	33.7239	0.0149869	0.0011966	33.7239	0.0151514	0.000760166
33.8736	0.373903	0.0517358	33.8742	0.0185751	0.0126441	33.8742	0.014579	0.00102325	33.8742	0.0149935	0.00086124
34.0238	0.3673	0.0498124	34.0244	0.017657	0.0107014	34.0244	0.0146303	0.000470305	34.0244	0.0149216	0.00117886
34.1741	0.36048	0.0515089	34.1746	0.017063	0.00868181	34.1746	0.014881	0.000784607	34.1746	0.0149414	0.00226753
34.3243	0.352997	0.0523008	34.3248	0.0165989	0.00680946	34.3248	0.0149275	0.000600719	34.3248	0.0148254	0.00271322
34.4745	0.346097	0.0534561	34.475	0.0160822	0.00552906	34.475	0.0149929	0.000433502	34.475	0.0147176	0.00268947
34.6247	0.339397	0.0559766	34.6253	0.0156952	0.00416366	34.6253	0.0148497	0.000951356	34.6253	0.0145649	0.00269389
34.7749	0.331501	0.0554676	34.7755	0.0153615	0.00251702	34.7755	0.0149036	0.00090994	34.7755	0.0144178	0.00221011
34.9251	0.324295	0.0558056	34.9257	0.0151832	0.00244226	34.9257	0.0146689	0.000607786	34.9257	0.0144969	0.000950232
35.0754	0.316011	0.055793	35.0759	0.0147797	0.00157969	35.0759	0.0147638	0.00109958	35.0759	0.0144122	0.00170047
35.2256	0.309128	0.0542288	35.2261	0.0147199	0.00188247	35.2261	0.0149881	0.000879055	35.2261	0.014327	0.00302273
35.3758	0.301987	0.0551876	35.3763	0.0146548	0.00173222	35.3763	0.0150314	0.0012718	35.3763	0.014454	0.0013657
35.526	0.295314	0.054987	35.5266	0.0146972	0.00149104	35.5266	0.0147914	0.000928867	35.5266	0.0144965	0.00150182
35.6762	0.28792	0.0562725	35.6768	0.0147633	0.0013421	35.6768	0.0146582	0.0013278	35.6768	0.0144196	0.0020644
35.8264	0.279993	0.0577015	35.827	0.014675	0.00120565	35.827	0.0145605	0.000856734	35.827	0.01434	0.00225464
35.9767	0.272053	0.0589773	35.9772	0.0144458	0.0014345	35.9772	0.0144924	0.00110874	35.9772	0.0139471	0.00154585
36.1269	0.263589	0.0546463	36.1274	0.0145576	0.0011229	36.1274	0.0146092	0.00113722	36.1274	0.0143056	0.00211565
36.2771	0.256279	0.0523187	36.2777	0.0146258	0.000827744	36.2777	0.014417	0.0011861	36.2777	0.0144147	0.00309866
36.4273	0.249753	0.0546773	36.4279	0.0144317	0.0013551	36.4279	0.0144	0.00105224	36.4279	0.0142416	0.00187855
36.5775	0.242999	0.0557991	36.5781	0.0143902	0.000952654	36.5781	0.014404	0.00129887	36.5781	0.0141916	0.00192252
36.7277	0.234513	0.0550537	36.7283	0.0143776	0.000853253	36.7283	0.0145235	0.00156495	36.7283	0.014128	0.00115883
36.8779	0.226097	0.0530755	36.8785	0.0142973	0.00132622	36.8785	0.0146163	0.00179917	36.8785	0.0141339	0.00181746
37.0282	0.217349	0.0517296	37.0287	0.0143078	0.001527	37.0287	0.014593	0.0022161	37.0287	0.0141102	0.00216642
37.1784	0.209811	0.0487628	37.179	0.0143842	0.00179096	37.179	0.0145229	0.00219469	37.179	0.0140884	0.00162711
37.3286	0.202143	0.0475883	37.3292	0.0142566	0.00153261	37.3292	0.0144005	0.00203809	37.3292	0.01466	0.00222809
37.4788	0.194411	0.0479278	37.4794	0.0142434	0.00133832	37.4794	0.0144307	0.00167658	37.4794	0.0143763	0.00230232
37.629	0.187447	0.0471455	37.6296	0.0142328	0.00163061	37.6296	0.0144176	0.00152967	37.6296	0.0142702	0.00158099
37.7792	0.179095	0.0432322	37.7798	0.0140798	0.00120166	37.7798	0.0145785	0.000814272	37.7798	0.0142757	0.00223312
37.9295	0.17014	0.0433392	37.9301	0.0141988	0.00174815	37.9301	0.0146051	0.001425	37.9301	0.0144797	0.00206251
38.0797	0.161454	0.0410889	38.0803	0.014225	0.000944129	38.0803	0.0147897	0.000714674	38.0803	0.0140844	0.00167976
38.2299	0.153429	0.0386227	38.2305	0.0144368	0.000937673	38.2305	0.0145939	0.00148091	38.2305	0.0145244	0.0013255
38.3801	0.1459	0.0376345	38.3807	0.0142546	0.00104849	38.3807	0.0144492	0.00187705	38.3807	0.0143332	0.00226676
38.5303	0.138137	0.0376939	38.5309	0.0140488	0.00119805	38.5309	0.0144786	0.00162644	38.5309	0.0145426	0.00174888
38.6805	0.130353	0.0380782	38.6811	0.0140333	0.000500435	38.6811	0.0145044	0.00167208	38.6811	0.0145439	0.00174228
38.8307	0.121762	0.0351704	38.8314	0.0139328	0.000797294	38.8314	0.0143434	0.00219653	38.8314	0.0145622	0.00191941
38.981	0.113345	0.031883	38.9816	0.0139581	0.000977084	38.9816	0.0143322	0.00199404	38.9816	0.0146561	0.00230579
39.1312	0.10562	0.0298954	39.1318	0.0140649	0.000950994	39.1318	0.0143968	0.00188846	39.1318	0.0144312	0.00204277
39.2814	0.0977514	0.0306782	39.282	0.0142954	0.000802046	39.282	0.0144527	0.00225219	39.282	0.0144743	0.00277538
39.4316	0.090091	0.0297742	39.4322	0.0143127	0.00114524	39.4322	0.0146493	0.00249094	39.4322	0.0145223	0.00250927
39.5818	0.0830695	0.0293562	39.5824	0.014311	0.00124566	39.5824	0.0146083	0.00180207	39.5824	0.0142744	0.00340222
39.732	0.0758795	0.0290514	39.7327	0.0142814	0.00145651	39.7327	0.0147729	0.00164825	39.7327	0.0143259	0.00315424
39.8823	0.0687089	0.0275334	39.8829	0.0141283	0.0014991	39.8829	0.014727	0.00192753	39.8829	0.014374	0.00311599
40.0325	0.0620611	0.0269185	40.0331	0.0142712	0.00137362	40.0331	0.0144726	0.0016772	40.0331	0.0145033	0.00288315
40.1827	0.0561482	0.0258812	40.1833	0.0142239	0.0010604	40.1833	0.0145407	0.0016341	40.1833	0.0142805	0.00277417
40.3329	0.0503179	0.0243064	40.3335	0.0141468	0.00116855	40.3335	0.0145701	0.00151472	40.3335	0.0144136	0.00246028
40.4831	0.0452745	0.023275	40.4838	0.0142768	0.00113815	40.4838	0.0143595	0.00134524	40.4838	0.0144219	0.00224549
40.6333	0.0403582	0.0212856	40.634	0.0141057	0.000778778	40.634	0.0142915	0.00185369	40.634	0.0144451	0.00221157
40.7836	0.0360062	0.0193331	40.7842	0.0142473	0.00104883	40.7842	0.0141463	0.00203221	40.7842	0.014543	0.00226346
40.9338	0.0320124	0.017457	40.9344	0.0142817	0.000662083	40.9344	0.0142053	0.00175009	40.9344	0.0144123	0.0014321
41.084	0.0286894	0.0161327	41.0846	0.0142857	0.000728076	41.0846	0.0142986	0.00117446	41.0846	0.0145532	0.00155841
41.2342	0.0261626	0.0148151	41.2348	0.0141133	0.00143685	41.2348	0.0144571	0.00125475	41.2348	0.0147605	0.00174859
41.3844	0.023441	0.0124226	41.3851	0.0140774	0.00131809	41.3851	0.0143934	0.00131865	41.3851	0.0146865	0.00199677
41.5346	0.0213482	0.0108485	41.5353	0.0142248	0.00100171	41.5353	0.0142224	0.00110601	41.5353	0.0147727	0.00195313
41.6848	0.0196542	0.00865191	41.6855	0.0142628	0.0012791	41.6855	0.0140193	0.00150529	41.6855	0.0144944	0.00145215
41.8351	0.0182749	0.00715408	41.8357	0.0143361	0.0011701	41.8357	0.0142699	0.00148342	41.8357	0.014445	0.000940536
41.9853	0.0172448	0.00580524	41.9859	0.0141654	0.000982077	41.9859	0.0143304	0.00144423	41.9859	0.0144792	0.00079117
42.1355	0.016531	0.00519942	42.1362	0.0141315	0.00107337	42.1362	0.0145314	0.000997242	42.1362	0.014498	0.000569192
42.2857	0.0157766	0.0038229	42.2864	0.014228	0.000697254	42.2864	0.0143868	0.00113501	42.2864	0.0146264	0.00103766
42.4359	0.0152599	0.00262049	42.4366	0.0143461	0.000869238	42.4366	0.0143589	0.00170683	42.4366	0.0148847	0.0022846
42.5861	0.0149101	0.00168171	42.5868	0.0144318	0.00088819	42.5868	0.0143014	0.00158341	42.5868	0.014705	0.00183337
42.7364	0.0147001	0.0012815	42.737	0.0143368	0.0011738	42.737	0.0142688	0.00143051	42.737	0.0146639	0.00134639
42.8866	0.0144393	0.00143516	42.8872	0.014229	0.00111366	42.8872	0.0141143	0.0017417	42.8872	0.0151812	0.00185108
43.0368	0.0141807	0.000998462	43.0375	0.0142435	0.00148015	43.0375	0.0141472	0.00199894	43.0375	0.0149952	0.00159782
43.187	0.0142133	0.00101742	43.1877	0.0141573	0.000864418	43.1877	0.0142614	0.00141274	43.1877	0.014527	0.00193841
43.3372	0.0140817	0.000991177	43.3379	0.0141906	0.000489262	43.3379	0.0141805	0.00153458	43.3379	0.0147025	0.00176447
43.4874	0.0138774	0.000483517	43.4881	0.014136	0.000712923	43.4881	0.0142341	0.0019877	43.4881	0.0150928	0.0013352
43.6377	0.0139151	0.000815111	43.6383	0.0141311	0.000747882	43.6383	0.0140814	0.00184177	43.6383	0.0150391	0.00180491
43.7879	0.0138811	0.00124065	43.7886	0.014107	0.000638864	43.7886	0.0142543	0.00155101	43.7886	0.0152166	0.000652796
43.9381	0.0138863	0.000956373	43.9388	0.0140752	0.000864477	43.9388	0.0142113	0.00116717	43.9388	0.0153211	0.00133182
44.0883	0.0139459	0.000816492	44.089	0.0140813	0.00127624	44.089	0.0141366	0.00134069	44.089	0.0153625	0.00143582
44.2385	0.0139657	0.00096725	44.2392	0.0139569	0.0016877	44.2392	0.0140386	0.00135914	44.2392	0.0150774	0.00102517
44.3887	0.0138402	0.00150571	44.3894	0.0141244	0.0015361	44.3894	0.0142621	0.001021	44.3894	0.0151074	0.00154756
44.5389	0.0138361	0.00126504	44.5396	0.0140237	0.0014862	44.5396	0.0141516	0.0010696	44.5396	0.0150393	0.0013571
44.6892	0.0138286	0.00106543	44.6899	0.0142812	0.00100825	44.6899	0.0142328	0.00111958	44.6899	0.0147936	0.00154821
44.8394	0.013801	0.00143135	44.8401	0.014176	0.000957911	44.8401	0.0141835	0.00114248	44.8401	0.0145585	0.0012564
44.9896	0.0137614	0.00128413	44.9903	0.0141522	0.000965493	44.9903	0.0142964	0.00156765	44.9903	0.0146557	0.00107368
45.1398	0.0137315	0.00137076	45.1405	0.0141162	0.000855918	45.1405	0.0143364	0.00104769	45.1405	0.0146383	0.00120861
45.29	0.0137362	0.00111758	45.2907	0.0142763	0.00111589	45.2907	0.0145963	0.00147979	45.2907	0.0149676	0.00138041
45.4402	0.0138929	0.000887424	45.441	0.0142756	0.00088743	45.441	0.0144148	0.00162851	45.441	0.0147858	0.00159913
45.5905	0.0137596	0.000810676	45.5912	0.0144	0.00107054	45.5912	0.0144133	0.00128144	45.5912	0.0146628	0.0016749
45.7407	0.0136337	0.00122207	45.7414	0.0142174	0.00153883	45.7414	0.0143906	0.00128303	45.7414	0.0148896	0.000949377
45.8909	0.0136786	0.000949568	45.8916	0.0141763	0.000840816	45.8916	0.0145481	0.0016299	45.8916	0.0153583	0.00184988
46.0411	0.0136548	0.00084185	46.0418	0.014109	0.00107823	46.0418	0.0144767	0.00169003	46.0418	0.0153066	0.00165621
46.1913	0.013622	0.00110135	46.192	0.0140018	0.00101649	46.192	0.0145022	0.00104575	46.192	0.0151729	0.0022813
46.3415	0.0135182	0.000954635	46.3423	0.0140229	0.000866497	46.3423	0.0142721	0.000555944	46.3423	0.0147844	0.00162668
46.4917	0.0134686	0.00102123	46.4925	0.0141736	0.000676422	46.4925	0.0143914	0.00143408	46.4925	0.0148775	0.00158263
46.642	0.0137351	0.00101307	46.6427	0.0141753	0.00051284	46.6427	0.0144166	0.00132823	46.6427	0.014794	0.00125177
46.7922	0.013777	0.00087968	46.7929	0.0141889	0.00068439	46.7929	0.0143061	0.00159699	46.7929	0.0151651	0.00111285
46.9424	0.0137113	0.00134113	46.9431	0.0141816	0.00112978	46.9431	0.0142361	0.00145489	46.9431	0.0149412	0.00192996
47.0926	0.0136458	0.00108494	47.0934	0.0141052	0.000810405	47.0934	0.0142208	0.00143973	47.0934	0.0146082	0.00192644
47.2428	0.0135907	0.00115605	47.2436	0.0141148	0.000961978	47.2436	0.0141834	0.0015079	47.2436	0.0148676	0.00262616
47.393	0.0137985	0.00107598	47.3938	0.0142446	0.00112728	47.3938	0.0142529	0.00153042	47.3938	0.0149079	0.00233171
47.5433	0.0137862	0.00109382	47.544	0.014353	0.00145358	47.544	0.0143022	0.00132605	47.544	0.0145739	0.00178917
47.6935	0.0136086	0.000742491	47.6942	0.0144629	0.00149078	47.6942	0.0142234	0.00199513	47.6942	0.0148362	0.00190916
47.8437	0.0135801	0.00115471	47.8444	0.0144711	0.00198919	47.8444	0.0140281	0.00167277	47.8444	0.015128	0.00166942
47.9939	0.0137204	0.000691369	47.9947	0.0145333	0.0022097	47.9947	0.0137797	0.00225797	47.9947	0.014811	0.00268281
48.1441	0.0135549	0.000784208	48.1449	0.014418	0.00197667	48.1449	0.0137999	0.00162074	48.1449	0.0150238	0.00230368
48.2943	0.0135247	0.000600806	48.2951	0.0142619	0.00170594	48.2951	0.0137114	0.00154558	48.2951	0.0146352	0.0026618
48.4446	0.0137746	0.00105208	48.4453	0.0143493	0.00152559	48.4453	0.0136215	0.00137597	48.4453	0.0147987	0.00177997
48.5948	0.0137785	0.00106861	48.5955	0.0142519	0.00200173	48.5955	0.0138841	0.00157092	48.5955	0.0149589	0.00229629
48.745	0.0138106	0.00102973	48.7457	0.0144545	0.00194662	48.7457	0.0138956	0.00139852	48.7457	0.0148381	0.00250216
48.8952	0.0138476	0.00125354	48.896	0.0145378	0.00205698	48.896	0.01405	0.00129101	48.896	0.0148543	0.00225675
49.0454	0.0137526	0.000872632	49.0462	0.0144545	0.00200653	49.0462	0.0140466	0.000593626	49.0462	0.0148185	0.00166991
49.1956	0.0136812	0.00116525	49.1964	0.0143326	0.00203737	49.1964	0.0138834	0.00123615	49.1964	0.0146364	0.00222099
49.3458	0.0137321	0.00124842	49.3466	0.0140686	0.00134023	49.3466	0.0138704	0.00134946	49.3466	0.0145148	0.00194181
49.4961	0.0138655	0.000951099	49.4968	0.0141145	0.0015359	49.4968	0.0138398	0.000888237	49.4968	0.0149698	0.00112308
49.6463	0.0138107	0.00121069	49.6471	0.0143051	0.00197205	49.6471	0.0139442	0.000907868	49.6471	0.0150286	0.00229469
49.7965	0.0139356	0.00129361	49.7973	0.0142348	0.00234853	49.7973	0.0140276	0.00124131	49.7973	0.015025	0.00149533
49.9467	0.0138542	0.00103075	49.9475	0.0141922	0.00262685	49.9475	0.0137501	0.00121733	49.9475	0.0150457	0.00260782
50.0969	0.0137987	0.00114538	50.0977	0.0141204	0.00264617	50.0977	0.0139674	0.00187194	50.0977	0.0151307	0.00225352
50.2471	0.0137609	0.00157103	50.2479	0.0141454	0.00206911	50.2479	0.0139928	0.00181698	50.2479	0.0155397	0.00277394
50.3974	0.0137634	0.00127877	50.3981	0.0141172	0.00239818	50.3981	0.0139075	0.00237045	50.3981	0.0150219	0.00311666
50.5476	0.0136757	0.0012883	50.5484	0.0142404	0.00195032	50.5484	0.0138917	0.0026303	50.5484	0.0150406	0.00264975
50.6978	0.0137111	0.00115849	50.6986	0.014207	0.00203479	50.6986	0.0140537	0.00224014	50.6986	0.0152346	0.00250147
50.848	0.0136922	0.00187916	50.8488	0.0143397	0.00213974	50.8488	0.0141617	0.00248146	50.8488	0.0149827	0.00283925
50.9982	0.0138725	0.00196723	50.999	0.0141502	0.00204875	50.999	0.0142452	0.002096	50.999	0.0149625	0.00347541
51.1484	0.0136559	0.00174014	51.1492	0.0141741	0.00210104	51.1492	0.0141403	0.00133247	51.1492	0.0152316	0.00377333
51.2986	0.0136106	0.00213419	51.2995	0.0143662	0.00146246	51.2995	0.0140797	0.00102805	51.2995	0.0152105	0.00379287
51.4489	0.0135609	0.00173554	51.4497	0.0142796	0.00152193	51.4497	0.0141135	0.00112599	51.4497	0.0149173	0.00330684
51.5991	0.0136318	0.00193809	51.5999	0.0141637	0.00186543	51.5999	0.0140883	0.00128966	51.5999	0.014735	0.00326414
51.7493	0.0135376	0.00121407	51.7501	0.0140946	0.00158801	51.7501	0.0138893	0.00128536	51.7501	0.0150041	0.00386099
51.8995	0.0135841	0.00164172	51.9003	0.0141274	0.00164742	51.9003	0.0139011	0.00081735	51.9003	0.0153141	0.00393488
52.0497	0.0137616	0.00188416	52.0505	0.0139304	0.00189274	52.0505	0.0140839	0.000672148	52.0505	0.0154102	0.003704
52.1999	0.0136352	0.00156639	52.2008	0.0139375	0.00232931	52.2008	0.0140977	0.00095851	52.2008	0.0153079	0.0039399
52.3502	0.013573	0.00172344	52.351	0.0140004	0.00250321	52.351	0.0140711	0.000894661	52.351	0.0155469	0.00341903
52.5004	0.0135848	0.00121893	52.5012	0.013988	0.00208019	52.5012	0.0142346	0.00162865	52.5012	0.0157617	0.00349054
52.6506	0.0136416	0.000947013	52.6514	0.0138592	0.0017143	52.6514	0.0144405	0.0015588	52.6514	0.0157074	0.00406596
52.8008	0.0136604	0.000743639	52.8016	0.0141411	0.00134468	52.8016	0.0143063	0.00234802	52.8016	0.0154091	0.00360056
52.951	0.0137228	0.00130626	52.9519	0.0139619	0.00161191	52.9519	0.0141244	0.00292961	52.9519	0.0152477	0.00379233
53.1012	0.0138144	0.00143006	53.1021	0.0138813	0.00128665	53.1021	0.0142909	0.00266141	53.1021	0.015139	0.00332527
53.2515	0.0136943	0.000903261	53.2523	0.0137393	0.0013001	53.2523	0.0142294	0.00269862	53.2523	0.015177	0.00251237
53.4017	0.0136418	0.00104936	53.4025	0.0137041	0.00135134	53.4025	0.0140614	0.00221707	53.4025	0.0148248	0.0034914
53.5519	0.0136617	0.00146334	53.5527	0.0137757	0.00163118	53.5527	0.0142621	0.00229262	53.5527	0.0146072	0.00273466
53.7021	0.0135917	0.00167339	53.7029	0.0139241	0.00089578	53.7029	0.0140854	0.00239083	53.7029	0.0148134	0.00356065
53.8523	0.0134572	0.0009692	53.8532	0.013814	0.00141653	53.8532	0.0141808	0.002331	53.8532	0.0144434	0.00390552
54.0025	0.0134174	0.00100869	54.0034	0.0138861	0.00147229	54.0034	0.0138317	0.00193057	54.0034	0.0146211	0.00344071
54.1527	0.0134784	0.00102902	54.1536	0.0138208	0.00188459	54.1536	0.0138458	0.00182384	54.1536	0.0148825	0.0030722
54.303	0.0135286	0.00125214	54.3038	0.0138698	0.00156648	54.3038	0.0137738	0.0014622	54.3038	0.0146388	0.00292389
54.4532	0.0134975	0.000683651	54.454	0.0137955	0.00120274	54.454	0.0138138	0.00186464	54.454	0.0143287	0.00341366
54.6034	0.0134731	0.00134635	54.6043	0.0139556	0.000870444	54.6043	0.0137443	0.00161616	54.6043	0.0144485	0.00399665
54.7536	0.0134532	0.00131273	54.7545	0.0138395	0.00126142	54.7545	0.013748	0.00120074	54.7545	0.0146133	0.00421537
54.9038	0.0136465	0.00126755	54.9047	0.0137551	0.00195212	54.9047	0.0138233	0.00120436	54.9047	0.0145264	0.00393381
55.054	0.0134733	0.00149956	55.0549	0.013872	0.00207466	55.0549	0.0137619	0.00154041	55.0549	0.0144328	0.00294685
55.2043	0.0133112	0.00166702	55.2051	0.0137509	0.00168896	55.2051	0.0137789	0.00130375	55.2051	0.0149711	0.0025117
55.3545	0.0133279	0.00135642	55.3553	0.0137772	0.00163195	55.3553	0.0136357	0.00146705	55.3553	0.0146359	0.00366799
55.5047	0.013311	0.000964548	55.5056	0.0139479	0.00211984	55.5056	0.0136427	0.00160606	55.5056	0.0147857	0.00443058
55.6549	0.0134314	0.00140257	55.6558	0.0138803	0.0013669	55.6558	0.0137952	0.00165953	55.6558	0.0146208	0.00313161
55.8051	0.013521	0.0019305	55.806	0.0138626	0.00145856	55.806	0.0136797	0.0015605	55.806	0.0147022	0.00322147
55.9553	0.0135	0.00158767	55.9562	0.0137804	0.00111645	55.9562	0.0136868	0.00175092	55.9562	0.0151334	0.00423394
56.1056	0.0137118	0.00135674	56.1064	0.0137274	0.00109967	56.1064	0.013903	0.00176779	56.1064	0.0151105	0.0041689
56.2558	0.0136068	0.00145683	56.2567	0.0136889	0.00128545	56.2567	0.013823	0.00184195	56.2567	0.0151894	0.00492332
56.406	0.0136747	0.00094985	56.4069	0.0137092	0.00115518	56.4069	0.013944	0.00223095	56.4069	0.0152855	0.00448634
56.5562	0.0135891	0.00162926	56.5571	0.0138464	0.00134374	56.5571	0.0138207	0.00208295	56.5571	0.014899	0.00408841
56.7064	0.0135513	0.00152102	56.7073	0.0138415	0.00148184	56.7073	0.0139684	0.00176049	56.7073	0.014908	0.00511187
56.8566	0.0134745	0.00174095	56.8575	0.0138336	0.00146054	56.8575	0.0137332	0.00180492	56.8575	0.0150301	0.00416856
57.0068	0.0135563	0.00149476	57.0077	0.0138647	0.00111574	57.0077	0.0137021	0.00137208	57.0077	0.0148938	0.00504169
57.1571	0.0136406	0.00172598	57.158	0.0138529	0.00117566	57.158	0.0139711	0.00141051	57.158	0.0150437	0.0056859
57.3073	0.0135188	0.00208689	57.3082	0.0139413	0.00106629	57.3082	0.0138453	0.00148177	57.3082	0.0145737	0.00534977
57.4575	0.0135495	0.00177144	57.4584	0.0138543	0.00140832	57.4584	0.0137927	0.00159216	57.4584	0.0151335	0.00459208
57.6077	0.0134485	0.00120319	57.6086	0.0137025	0.00159109	57.6086	0.0139148	0.00170593	57.6086	0.0151825	0.00554367
57.7579	0.0134295	0.00126001	57.7588	0.0137588	0.00153548	57.7588	0.0137428	0.00194515	57.7588	0.0149253	0.00531552
57.9081	0.0134205	0.00178621	57.909	0.0137179	0.00120761	57.909	0.0136337	0.00160317	57.909	0.0151658	0.00421164
58.0584	0.0133492	0.00135702	58.0593	0.0136639	0.00138849	58.0593	0.0136078	0.00167933	58.0593	0.0151448	0.0043324
58.2086	0.0132814	0.00126069	58.2095	0.0138154	0.00140597	58.2095	0.0134012	0.00186383	58.2095	0.0145963	0.00373387
58.3588	0.013243	0.00122686	58.3597	0.013988	0.00161699	58.3597	0.013556	0.00161359	58.3597	0.01499	0.00378682
58.509	0.0133728	0.00133172	58.5099	0.0140272	0.00118997	58.5099	0.0137473	0.00186036	58.5099	0.0151175	0.00393242
58.6592	0.013359	0.00148139	58.6601	0.0141903	0.0011105	58.6601	0.0137202	0.00201088	58.6601	0.0150614	0.00405425
58.8094	0.0134274	0.00101534	58.8104	0.013875	0.00121184	58.8104	0.0138467	0.00256873	58.8104	0.0148064	0.00353218
58.9596	0.0134583	0.00100194	58.9606	0.014016	0.00158761	58.9606	0.0136895	0.00137835	58.9606	0.0153253	0.00450092
59.1099	0.0134605	0.00149557	59.1108	0.0139197	0.000882963	59.1108	0.0137024	0.00188122	59.1108	0.015313	0.00531041
59.2601	0.0134238	0.00145262	59.261	0.0138281	0.00152336	59.261	0.0137613	0.00133838	59.261	0.0150867	0.00352925
59.4103	0.0133283	0.00127746	59.4112	0.0137168	0.00123248	59.4112	0.0139446	0.0023661	59.4112	0.0149768	0.00369252
59.5605	0.0134216	0.00147996	59.5614	0.0138384	0.00137453	59.5614	0.0139814	0.00229867	59.5614	0.0152427	0.00406059
59.7107	0.0134904	0.00163308	59.7117	0.0138381	0.00132192	59.7117	0.0137597	0.00287484	59.7117	0.0150205	0.00391487
59.8609	0.0133918	0.0013104	59.8619	0.0139096	0.00102898	59.8619	0.0137586	0.00256984	59.8619	0.0151733	0.00396184
60.0112	0.0133156	0.00190539	60.0121	0.0137057	0.00113259	60.0121	0.0137645	0.00266782	60.0121	0.0151917	0.00421596
60.1614	0.0134283	0.00163792	60.1623	0.0135489	0.00153663	60.1623	0.0138486	0.00277159	60.1623	0.0151068	0.00402719
60.3116	0.0132948	0.0010165	60.3125	0.0137001	0.00163298	60.3125	0.0137518	0.002534	60.3125	0.0148771	0.00409389
60.4618	0.0132311	0.0012744	60.4628	0.0136865	0.00137079	60.4628	0.0139496	0.00243355	60.4628	0.0149343	0.00413738
60.612	0.0132202	0.0014133	60.613	0.0137207	0.00161933	60.613	0.0138145	0.00219178	60.613	0.0151611	0.00355799
60.7622	0.0132163	0.00138839	60.7632	0.0137763	0.00125202	60.7632	0.0138334	0.00206007	60.7632	0.0152031	0.00286723
60.9125	0.0133661	0.00175182	60.9134	0.0137961	0.00105145	60.9134	0.0140162	0.00243427	60.9134	0.0155898	0.00290815
61.0627	0.0133532	0.00175167	61.0636	0.0136784	0.00155406	61.0636	0.0140255	0.00278609	61.0636	0.0151219	0.00319096
61.2129	0.0133611	0.00159063	61.2138	0.0136636	0.00156756	61.2138	0.0140934	0.00259091	61.2138	0.0152891	0.00437541
61.3631	0.0133641	0.00205802	61.3641	0.0138117	0.00154419	61.3641	0.0141558	0.00260801	61.3641	0.0150632	0.00308565
61.5133	0.013474	0.00167642	61.5143	0.0135933	0.00146982	61.5143	0.014248	0.00244501	61.5143	0.0145147	0.00325665
61.6635	0.0134023	0.00213512	61.6645	0.0136372	0.00182042	61.6645	0.014196	0.00232659	61.6645	0.0147845	0.00334091
61.8137	0.0131254	0.00240844	61.8147	0.013525	0.00197571	61.8147	0.0143096	0.00217355	61.8147	0.0147555	0.00298108
61.964	0.0131972	0.00198061	61.9649	0.0135681	0.00164541	61.9649	0.0140649	0.00226245	61.9649	0.0145299	0.0041023
62.1142	0.0133198	0.00138686	62.1152	0.0135184	0.00172001	62.1152	0.014126	0.00197116	62.1152	0.0148095	0.00485132
62.2644	0.0131599	0.00154863	62.2654	0.0136054	0.00141502	62.2654	0.0142396	0.00226593	62.2654	0.0146515	0.00435141
62.4146	0.0133055	0.0013692	62.4156	0.0136831	0.00198323	62.4156	0.0141288	0.00217397	62.4156	0.0144686	0.00348751
62.5648	0.0133058	0.00148052	62.5658	0.0135761	0.00201686	62.5658	0.0140814	0.00214599	62.5658	0.0143114	0.00292528
62.715	0.0133315	0.00114027	62.716	0.0136514	0.00165413	62.716	0.0139882	0.00215567	62.716	0.0143416	0.00320762
62.8653	0.0133961	0.00121299	62.8662	0.0135731	0.00211822	62.8662	0.0138902	0.00175524	62.8662	0.0143336	0.00398625
63.0155	0.0132199	0.00120905	63.0165	0.0137119	0.00261468	63.0165	0.0139735	0.00139224	63.0165	0.0143576	0.00379035
63.1657	0.0131774	0.00154623	63.1667	0.0135734	0.00177618	63.1667	0.0138958	0.00136493	63.1667	0.01439	0.00371943
63.3159	0.0130481	0.00171791	63.3169	0.0135162	0.00122699	63.3169	0.0140421	0.00189691	63.3169	0.0146397	0.00324953
63.4661	0.01325	0.00178469	63.4671	0.0135485	0.00133666	63.4671	0.0138972	0.00235059	63.4671	0.0145533	0.00365138
63.6163	0.0131822	0.00194621	63.6173	0.0133594	0.00141138	63.6173	0.0141507	0.00200843	63.6173	0.0146409	0.00436201
63.7665	0.0131106	0.00179323	63.7676	0.0132126	0.00172562	63.7676	0.0138628	0.0018694	63.7676	0.0144462	0.00379109
63.9168	0.0130554	0.00203987	63.9178	0.013194	0.00163763	63.9178	0.0140212	0.00202971	63.9178	0.0143182	0.00303756
64.067	0.0128249	0.0020739	64.068	0.0130625	0.00172525	64.068	0.0138528	0.00162298	64.068	0.0144291	0.00439839
64.2172	0.0126028	0.00222854	64.2182	0.0128153	0.00236832	64.2182	0.0134549	0.0016347	64.2182	0.0139682	0.00375026
64.3674	0.0123597	0.00163963	64.3684	0.0127274	0.00195467	64.3684	0.0133441	0.00104819	64.3684	0.0133417	0.00410096
64.5176	0.0123244	0.00183353	64.5186	0.0126458	0.0023771	64.5186	0.0131816	0.00119145	64.5186	0.0129143	0.00410071
64.6678	0.0120342	0.00152502	64.6689	0.0126118	0.00206629	64.6689	0.0130704	0.00154223	64.6689	0.0129007	0.00301419
64.8181	0.0119683	0.00138256	64.8191	0.0125419	0.00223278	64.8191	0.0129572	0.00178591	64.8191	0.0124978	0.00210647
64.9683	0.0117536	0.00146974	64.9693	0.0123105	0.00173023	64.9693	0.0126248	0.00174219	64.9693	0.012253	0.00240172
65.1185	0.00969607	0.000947857	65.1195	0.0099514	0.000782741	65.1195	0.0100987	0.00116542	65.1195	0.0102966	0.00205141
65.2687	0.00464368	0.000202494	65.2697	0.00464477	0.000530344	65.2697	0.00472591	0.00022505	65.2697	0.00486991	0.000948358
65.4189	0.00124749	0.000167798	65.42	0.00122765	0.000205736	65.42	0.00126321	0.000172598	65.42	0.00122312	0.000280809
65.5691	0.000191758	3.45869e-05	65.5702	0.000186536	7.32843e-05	65.5702	0.000195342	3.78805e-05	65.5702	0.000179167	0.000106662
65.7194	1.8352e-05	2.69389e-05	65.7204	2.42173e-05	3.42854e-05	65.7204	1.74013e-05	1.54632e-05	65.7204	1.29026e-05	2.10453e-05

## Sheet: A, vapor, 0.7
fluid component density profiles ρAv(y), and uncertainty ΔρAv(y) for:
eAB / ef = 0.7
component A
vapor side
The component density profiles are indicated with the bulk vapor component concentration xA''.
xA'' =	0.2120 mol mol-1		xA'' =	0.251 mol mol-1		xA'' =	0.381 mol mol-1		xA'' =	0.444 mol mol-1		xA'' =	0.539 mol mol-1
y / σ	ρAv(y) / σ-3	ΔρAv(y) / σ-3	y / σ	ρAv(y) / σ-3	ΔρAv(y) / σ-3	y / σ	ρAv(y) / σ-3	ΔρAv(y) / σ-3	y / σ	ρAv(y) / σ-3	ΔρAv(y) / σ-3	y / σ	ρAv(y) / σ-3	ΔρAv(y) / σ-3
4.88201	0	0	4.88209	0	0	4.88209	0	0	4.88209	0	0	4.88209	0	0
5.03222	0	0	5.0323	0	0	5.0323	0	0	5.0323	0	0	5.0323	0	0
5.18244	0	0	5.18252	0	0	5.18252	0	0	5.18252	0	0	5.18252	0	0
5.33266	0.000385862	4.11385e-05	5.33274	0.000848871	5.45694e-05	5.33274	0.00231286	6.78902e-05	5.33274	0.0031511	8.67965e-05	5.33274	0.00353272	7.20171e-05
5.48287	0.172344	0.0157291	5.48296	0.353386	0.0147444	5.48296	0.805981	0.012608	5.48296	1.04568	0.0266729	5.48296	1.16518	0.0429604
5.63309	0.646541	0.0546043	5.63318	1.21409	0.0456302	5.63318	2.24727	0.0177934	5.63318	2.55503	0.0291036	5.63318	2.67106	0.0396135
5.7833	0.413322	0.0328046	5.78339	0.709039	0.0236941	5.78339	1.06305	0.00734441	5.78339	1.02132	0.0158438	5.78339	0.967359	0.028314
5.93352	0.123405	0.0101705	5.93361	0.207381	0.0066155	5.93361	0.300859	0.00521776	5.93361	0.268212	0.010604	5.93361	0.239425	0.0157303
6.08373	0.0442619	0.00345182	6.08383	0.0785054	0.00255047	6.08383	0.133419	0.00223291	6.08383	0.123557	0.00572801	6.08383	0.108845	0.00821155
6.23395	0.0246913	0.00214405	6.23405	0.049539	0.00192688	6.23405	0.133818	0.00454796	6.23405	0.183123	0.00222962	6.23405	0.201835	0.00126936
6.38417	0.0206116	0.00197198	6.38427	0.054152	0.00331213	6.38427	0.327088	0.024091	6.38427	0.69541	0.0277726	6.38427	0.918939	0.0469828
6.53438	0.021859	0.0024532	6.53448	0.0704689	0.00570965	6.53448	0.562889	0.0433789	6.53448	1.1956	0.0325888	6.53448	1.52063	0.0441732
6.6846	0.0192564	0.00216974	6.6847	0.0596974	0.00489612	6.6847	0.443738	0.0337602	6.6847	0.876494	0.0109979	6.6847	1.04462	0.00776234
6.83481	0.0133266	0.00144084	6.83492	0.0357016	0.00247627	6.83492	0.231687	0.0184827	6.83492	0.453753	0.00757567	6.83492	0.528819	0.0170312
6.98503	0.00893874	0.00111147	6.98514	0.0206022	0.00116535	6.98514	0.123685	0.0110246	6.98514	0.268015	0.00620274	6.98514	0.331787	0.0121127
7.13524	0.00668693	0.000791702	7.13536	0.0136952	0.000657365	7.13536	0.0851892	0.00876769	7.13536	0.237154	0.0046081	7.13536	0.35459	0.00453057
7.28546	0.00561186	0.000521271	7.28557	0.0107333	0.000749166	7.28557	0.0782236	0.0100885	7.28557	0.319556	0.0118901	7.28557	0.601955	0.0259619
7.43568	0.00506505	0.000443678	7.43579	0.00937376	0.000868674	7.43579	0.080457	0.0117695	7.43579	0.417745	0.0168628	7.43579	0.864335	0.0403208
7.58589	0.0047058	0.00051407	7.58601	0.00841526	0.000813926	7.58601	0.0705986	0.0105907	7.58601	0.380976	0.014006	7.58601	0.796663	0.0245154
7.73611	0.00449218	0.000522903	7.73623	0.00744505	0.000609295	7.73623	0.0517114	0.00744106	7.73623	0.266584	0.00990887	7.73623	0.565198	0.0135572
7.88632	0.0042993	0.000487812	7.88645	0.0067323	0.000518465	7.88645	0.0359948	0.00472674	7.88645	0.178494	0.00696087	7.88645	0.404872	0.0110537
8.03654	0.00416263	0.000474021	8.03666	0.00621203	0.000418942	8.03666	0.0265982	0.00345357	8.03666	0.133903	0.00610647	8.03666	0.351563	0.0133805
8.18675	0.00401917	0.000553158	8.18688	0.00584979	0.000549768	8.18688	0.0215225	0.00286172	8.18688	0.117421	0.00763123	8.18688	0.377998	0.0206788
8.33697	0.00395977	0.000547452	8.3371	0.00553736	0.000693947	8.3371	0.0186676	0.00239698	8.3371	0.110814	0.00932476	8.3371	0.424038	0.0281354
8.48719	0.00389595	0.000420106	8.48732	0.0054528	0.000465054	8.48732	0.0165557	0.00177659	8.48732	0.0982564	0.00903016	8.48732	0.407527	0.0276674
8.6374	0.00384748	0.000455485	8.63754	0.00535561	0.000673898	8.63754	0.014731	0.00136553	8.63754	0.0784863	0.00727119	8.63754	0.330939	0.022957
8.78762	0.00386675	0.0004531	8.78775	0.00530638	0.000562137	8.78775	0.0131647	0.00128346	8.78775	0.0595751	0.00552395	8.78775	0.252159	0.020095
8.93783	0.00391632	0.000487094	8.93797	0.00521152	0.000466086	8.93797	0.0120367	0.00117914	8.93797	0.0459685	0.00421891	8.93797	0.199664	0.0171399
9.08805	0.00382789	0.00042395	9.08819	0.00518932	0.000120069	9.08819	0.0112082	0.000853329	9.08819	0.0374744	0.0032819	9.08819	0.17174	0.0160986
9.23826	0.00378947	0.000541213	9.23841	0.00511654	0.000378876	9.23841	0.010642	0.000943659	9.23841	0.0318506	0.00347224	9.23841	0.154768	0.0160666
9.38848	0.0038148	0.000311098	9.38863	0.0050827	0.000536993	9.38863	0.0102021	0.000814087	9.38863	0.0275896	0.00333225	9.38863	0.135871	0.0142612
9.53869	0.00382196	0.00047638	9.53884	0.00504356	0.000528318	9.53884	0.00992423	0.000835082	9.53884	0.024079	0.00261869	9.53884	0.11175	0.0127304
9.68891	0.00381174	0.000372687	9.68906	0.0050493	0.000502104	9.68906	0.0097236	0.000778394	9.68906	0.021174	0.00221393	9.68906	0.0879166	0.0109338
9.83913	0.00381504	0.000401668	9.83928	0.00503986	0.000580532	9.83928	0.00953151	0.0008447	9.83928	0.0188166	0.00170407	9.83928	0.0688902	0.00914705
9.98934	0.00379995	0.000394798	9.9895	0.00498288	0.000606611	9.9895	0.00937905	0.000684999	9.9895	0.0170071	0.00150747	9.9895	0.0555445	0.00721133
10.1396	0.00379739	0.000353987	10.1397	0.00494873	0.00061014	10.1397	0.00928552	0.000705222	10.1397	0.0158204	0.00117152	10.1397	0.046281	0.00653395
10.2898	0.00376042	0.000352181	10.2899	0.00499938	0.000482232	10.2899	0.00922065	0.00065882	10.2899	0.0148979	0.0011097	10.2899	0.0389984	0.00558812
10.44	0.00371011	0.000406121	10.4402	0.00504511	0.000449489	10.4402	0.00914317	0.000557431	10.4402	0.0141496	0.00121423	10.4402	0.0331083	0.00441377
10.5902	0.00374352	0.000584867	10.5904	0.0049566	0.000522064	10.5904	0.00905492	0.000722024	10.5904	0.0135211	0.00114542	10.5904	0.0280432	0.0041783
10.7404	0.00373192	0.000512283	10.7406	0.0049549	0.000610421	10.7406	0.00912009	0.00070788	10.7406	0.0131407	0.00101725	10.7406	0.0241178	0.00341152
10.8906	0.00380713	0.000484665	10.8908	0.00497403	0.000466195	10.8908	0.0091123	0.000557446	10.8908	0.0128866	0.000862436	10.8908	0.0212442	0.00305854
11.0409	0.0037823	0.000333599	11.041	0.00501195	0.000417825	11.041	0.00903796	0.000530885	11.041	0.0127093	0.00095551	11.041	0.0191137	0.00263109
11.1911	0.00384627	0.000389794	11.1912	0.0049494	0.000468215	11.1912	0.00892927	0.00052448	11.1912	0.012589	0.000932616	11.1912	0.017685	0.00247866
11.3413	0.00377839	0.000312054	11.3415	0.00494096	0.000568405	11.3415	0.00891292	0.000400552	11.3415	0.0123788	0.00104865	11.3415	0.0165758	0.00240586
11.4915	0.00380096	0.000342303	11.4917	0.00497048	0.00045427	11.4917	0.00895312	0.000456147	11.4917	0.0122613	0.00132953	11.4917	0.0157595	0.00225502
11.6417	0.00377787	0.000574312	11.6419	0.00495602	0.000526336	11.6419	0.00899161	0.000560683	11.6419	0.0122377	0.00124318	11.6419	0.015025	0.00205342
11.7919	0.00382055	0.000504706	11.7921	0.0049182	0.000525212	11.7921	0.00903178	0.000490767	11.7921	0.0122152	0.00104489	11.7921	0.0145425	0.00209974
11.9421	0.00379076	0.000394375	11.9423	0.00497907	0.000447954	11.9423	0.00900873	0.000738844	11.9423	0.012131	0.00129085	11.9423	0.0142739	0.0019058
12.0924	0.00378738	0.000318971	12.0926	0.00495947	0.00066325	12.0926	0.00906488	0.000583803	12.0926	0.0120152	0.00103692	12.0926	0.0139748	0.00178923
12.2426	0.00379944	0.000405892	12.2428	0.00491351	0.000629649	12.2428	0.00902638	0.000450677	12.2428	0.0120262	0.00110554	12.2428	0.013848	0.00196846
12.3928	0.0038088	0.000491088	12.393	0.00489507	0.000744607	12.393	0.00903194	0.00070083	12.393	0.0120199	0.00143576	12.393	0.0137145	0.00210091
12.543	0.00382466	0.000434439	12.5432	0.00489281	0.000690401	12.5432	0.00903869	0.000544268	12.5432	0.0120119	0.00135736	12.5432	0.0136548	0.00166505
12.6932	0.00381822	0.000546872	12.6934	0.00494638	0.000677106	12.6934	0.0089864	0.000527075	12.6934	0.0120478	0.0012331	12.6934	0.013633	0.00164804
12.8434	0.00385725	0.000542071	12.8436	0.0049264	0.000616472	12.8436	0.00897362	0.000483429	12.8436	0.0120782	0.0013614	12.8436	0.0135146	0.00187947
12.9937	0.00381805	0.000443898	12.9939	0.00492691	0.000685947	12.9939	0.00905975	0.000203001	12.9939	0.0120949	0.00126396	12.9939	0.0135011	0.00176348
13.1439	0.00376777	0.000523864	13.1441	0.0048664	0.00063641	13.1441	0.00905727	0.000386144	13.1441	0.0120709	0.00132482	13.1441	0.0134472	0.00180802
13.2941	0.00381072	0.000432878	13.2943	0.0048901	0.000430264	13.2943	0.00915387	0.000448909	13.2943	0.0119741	0.00114231	13.2943	0.0134149	0.0016437
13.4443	0.0038547	0.000378909	13.4445	0.00491497	0.000477558	13.4445	0.00908044	0.000514	13.4445	0.0119797	0.00103531	13.4445	0.0133789	0.00154686
13.5945	0.00381613	0.000293827	13.5947	0.00495605	0.000528029	13.5947	0.00909384	0.000545971	13.5947	0.0119328	0.00131405	13.5947	0.0133653	0.0015938
13.7447	0.00382397	0.000432367	13.7449	0.00496071	0.000488697	13.7449	0.00909054	0.00089424	13.7449	0.0119959	0.00134158	13.7449	0.0134138	0.00154967
13.8949	0.00383196	0.00049974	13.8952	0.00494986	0.000512005	13.8952	0.00911508	0.000555386	13.8952	0.011968	0.00136425	13.8952	0.0134355	0.00165737
14.0452	0.00387077	0.000564006	14.0454	0.00490808	0.000600963	14.0454	0.00913113	0.000599228	14.0454	0.0119917	0.00112009	14.0454	0.0133694	0.00167185
14.1954	0.00384877	0.000465327	14.1956	0.00489555	0.000515163	14.1956	0.00914509	0.000810325	14.1956	0.0119489	0.00114362	14.1956	0.0134419	0.00176715
14.3456	0.00387721	0.000458189	14.3458	0.0049316	0.000487759	14.3458	0.00907731	0.000806954	14.3458	0.012055	0.000847401	14.3458	0.0134282	0.00176292
14.4958	0.0038531	0.000574298	14.496	0.00491932	0.000486197	14.496	0.00898453	0.000811162	14.496	0.0121017	0.000831721	14.496	0.0133894	0.00162819
14.646	0.00384312	0.000525303	14.6463	0.00492107	0.000617397	14.6463	0.00889557	0.000717453	14.6463	0.012083	0.00112677	14.6463	0.0133223	0.00181341
14.7962	0.0038687	0.000568937	14.7965	0.00490125	0.000535661	14.7965	0.00888304	0.000531075	14.7965	0.0120493	0.00114749	14.7965	0.0133237	0.00157504
14.9465	0.00380087	0.000614524	14.9467	0.00488197	0.000606236	14.9467	0.00891197	0.000542392	14.9467	0.0120279	0.000920336	14.9467	0.0132696	0.00167044
15.0967	0.00384082	0.000658364	15.0969	0.00496052	0.000586122	15.0969	0.00887692	0.00072119	15.0969	0.0120079	0.000712161	15.0969	0.0132888	0.00169535
15.2469	0.00386696	0.000578202	15.2471	0.0048969	0.000453138	15.2471	0.0089734	0.00069332	15.2471	0.011928	0.000619484	15.2471	0.0132262	0.00158327
15.3971	0.00384384	0.000480301	15.3973	0.00494839	0.000444936	15.3973	0.00888507	0.000647457	15.3973	0.0119204	0.000756808	15.3973	0.0132007	0.00158725
15.5473	0.00382403	0.000607687	15.5476	0.00491161	0.000582032	15.5476	0.00889208	0.000635434	15.5476	0.0119333	0.000893728	15.5476	0.0132868	0.00152964
15.6975	0.00382409	0.000585638	15.6978	0.00495363	0.000536751	15.6978	0.00891299	0.000712551	15.6978	0.0119125	0.000859393	15.6978	0.0132577	0.00171178
15.8478	0.0038429	0.000594767	15.848	0.00495576	0.000574869	15.848	0.0089988	0.000823047	15.848	0.0119446	0.000917736	15.848	0.0131747	0.00134913
15.998	0.00384951	0.000558863	15.9982	0.00499503	0.000334978	15.9982	0.00899144	0.00063444	15.9982	0.0119241	0.000928046	15.9982	0.0131534	0.00156032
16.1482	0.00383775	0.000555221	16.1484	0.00501803	0.000418578	16.1484	0.0089035	0.00086921	16.1484	0.0120237	0.00072939	16.1484	0.0131613	0.00175163
16.2984	0.00378667	0.000576428	16.2987	0.00504463	0.00045546	16.2987	0.00886822	0.000604425	16.2987	0.0119796	0.000776391	16.2987	0.0131727	0.00169555
16.4486	0.0038355	0.00066695	16.4489	0.00497003	0.000522898	16.4489	0.00884449	0.000451065	16.4489	0.0120092	0.000934471	16.4489	0.0131691	0.00155524
16.5988	0.00380917	0.000478974	16.5991	0.00499948	0.00054414	16.5991	0.00887698	0.000435947	16.5991	0.0120732	0.00084061	16.5991	0.0131641	0.00150968
16.749	0.00375655	0.000411693	16.7493	0.00499979	0.000470069	16.7493	0.00892954	0.000239088	16.7493	0.0120298	0.000912508	16.7493	0.0132212	0.00148104
16.8993	0.00381061	0.000365441	16.8995	0.00501631	0.000532427	16.8995	0.00894667	0.000468298	16.8995	0.012041	0.000923798	16.8995	0.0132261	0.0015762
17.0495	0.00380486	0.000348016	17.0497	0.00498503	0.000619403	17.0497	0.00895909	0.000580899	17.0497	0.0120287	0.000698738	17.0497	0.0131624	0.00167158
17.1997	0.00380309	0.000279325	17.2	0.00492808	0.000419563	17.2	0.00900484	0.000755713	17.2	0.0120737	0.000851844	17.2	0.0131576	0.00183544
17.3499	0.0038207	0.000467227	17.3502	0.00491052	0.000335983	17.3502	0.00898419	0.000578396	17.3502	0.0120608	0.000923721	17.3502	0.0131496	0.0019032
17.5001	0.00377535	0.000329215	17.5004	0.00492359	0.000470672	17.5004	0.00897989	0.000597064	17.5004	0.0120098	0.000808508	17.5004	0.013198	0.00174236
17.6503	0.0037492	0.000464148	17.6506	0.00493604	0.000555676	17.6506	0.00888039	0.000598523	17.6506	0.0119914	0.00064861	17.6506	0.0132232	0.00182139
17.8006	0.00377094	0.000581532	17.8008	0.00492703	0.000494649	17.8008	0.00892964	0.000754816	17.8008	0.0119798	0.000823667	17.8008	0.0131661	0.00164823
17.9508	0.00375875	0.000561325	17.9511	0.00492422	0.00047277	17.9511	0.00888724	0.0003567	17.9511	0.0120112	0.000752877	17.9511	0.0131563	0.00152096
18.101	0.00372347	0.000552244	18.1013	0.00496763	0.000438721	18.1013	0.00889311	0.000454595	18.1013	0.0120891	0.000586164	18.1013	0.0131585	0.00150351
18.2512	0.00375982	0.000393681	18.2515	0.00500547	0.000509955	18.2515	0.0089461	0.000605853	18.2515	0.0121165	0.000746839	18.2515	0.0131502	0.00168954
18.4014	0.00377104	0.000376469	18.4017	0.00500926	0.000507288	18.4017	0.00899359	0.000493344	18.4017	0.0120142	0.000698862	18.4017	0.0131241	0.00177133
18.5516	0.00374732	0.000452113	18.5519	0.00505076	0.000379382	18.5519	0.00900392	0.000672302	18.5519	0.0119902	0.00055981	18.5519	0.0130862	0.00173736
18.7019	0.00377143	0.000599105	18.7021	0.00507057	0.000343017	18.7021	0.00895553	0.000725441	18.7021	0.0120412	0.000769655	18.7021	0.0130743	0.00154471
18.8521	0.00382903	0.000532923	18.8524	0.00502312	0.000170074	18.8524	0.00896338	0.000691201	18.8524	0.0120022	0.000794482	18.8524	0.0131319	0.00165071
19.0023	0.00379861	0.000506124	19.0026	0.00504219	0.000209642	19.0026	0.00895649	0.000635224	19.0026	0.011983	0.000748179	19.0026	0.0131077	0.00166384
19.1525	0.00381011	0.000608363	19.1528	0.00505112	0.000505821	19.1528	0.00896231	0.000666046	19.1528	0.0119604	0.00068803	19.1528	0.0131191	0.00159052
19.3027	0.00381016	0.000635836	19.303	0.00497815	0.000448059	19.303	0.00895418	0.000697631	19.303	0.0119702	0.000604098	19.303	0.0131233	0.00144086
19.4529	0.00383758	0.000693046	19.4532	0.00496539	0.000377267	19.4532	0.00890558	0.000731204	19.4532	0.0120035	0.000589034	19.4532	0.0130691	0.00163235
19.6031	0.00379083	0.000646335	19.6035	0.00497038	0.000410836	19.6035	0.00890177	0.000603933	19.6035	0.0120253	0.000765719	19.6035	0.0130381	0.0016402
19.7534	0.00380961	0.000610734	19.7537	0.00500791	0.000195538	19.7537	0.00894524	0.000593604	19.7537	0.0120118	0.000927575	19.7537	0.0130528	0.00150182
19.9036	0.00380876	0.000606474	19.9039	0.00498393	0.000277776	19.9039	0.00891102	0.000531047	19.9039	0.0120298	0.000714974	19.9039	0.0130411	0.0015076
20.0538	0.00377052	0.000621655	20.0541	0.00492778	0.000294591	20.0541	0.00899401	0.000478472	20.0541	0.0120742	0.000711508	20.0541	0.0131196	0.00161032
20.204	0.00376914	0.000473065	20.2043	0.00494746	0.000319611	20.2043	0.00902346	0.000628573	20.2043	0.0120151	0.0009692	20.2043	0.0131127	0.00175514
20.3542	0.00377215	0.000376625	20.3545	0.00494129	0.00042135	20.3545	0.00902918	0.000231001	20.3545	0.0119928	0.000895189	20.3545	0.0130844	0.00164182
20.5044	0.00379357	0.000440922	20.5048	0.00488315	0.00040188	20.5048	0.00906675	0.000461179	20.5048	0.0119525	0.000914765	20.5048	0.0131067	0.00173047
20.6547	0.00375399	0.000562121	20.655	0.00491956	0.000278022	20.655	0.00897955	0.00047508	20.655	0.0118936	0.000578213	20.655	0.0131241	0.0019776
20.8049	0.00375587	0.000351967	20.8052	0.00495065	0.000258987	20.8052	0.00887564	0.000500238	20.8052	0.0119047	0.000808807	20.8052	0.0131436	0.0019334
20.9551	0.00370257	0.000463281	20.9554	0.00494675	0.000503209	20.9554	0.00889369	0.000634808	20.9554	0.0118886	0.000825967	20.9554	0.0131289	0.00169437
21.1053	0.00375025	0.000313345	21.1056	0.00493393	0.000567493	21.1056	0.00896192	0.000707104	21.1056	0.0119268	0.000775336	21.1056	0.0130756	0.00162089
21.2555	0.00373213	0.000262404	21.2559	0.00491375	0.000388038	21.2559	0.00900518	0.000342788	21.2559	0.0119377	0.00102386	21.2559	0.0130786	0.00149729
21.4057	0.00375832	0.000494757	21.4061	0.0048774	0.000461596	21.4061	0.00896296	0.000574049	21.4061	0.0119241	0.00100085	21.4061	0.0130794	0.00142425
21.5559	0.00373417	0.000410006	21.5563	0.00491447	0.000535545	21.5563	0.00898413	0.000460049	21.5563	0.0119672	0.000893492	21.5563	0.0131477	0.0013479
21.7062	0.00375452	0.00039245	21.7065	0.0049649	0.000530735	21.7065	0.00895808	0.00059824	21.7065	0.0118888	0.000866053	21.7065	0.0131915	0.00151621
21.8564	0.00373728	0.00052052	21.8567	0.00494269	0.000591465	21.8567	0.00895806	0.000675882	21.8567	0.0118864	0.000945836	21.8567	0.0131887	0.00175708
22.0066	0.00376503	0.000480256	22.0069	0.0049642	0.000587172	22.0069	0.00897944	0.000720193	22.0069	0.0118854	0.00076911	22.0069	0.013147	0.0016498
22.1568	0.0037572	0.000332587	22.1572	0.00490545	0.000666151	22.1572	0.00895428	0.000635379	22.1572	0.0119036	0.000640752	22.1572	0.0131616	0.00167572
22.307	0.00376239	0.000394175	22.3074	0.00481982	0.000706961	22.3074	0.00899418	0.000563444	22.3074	0.0119263	0.000650375	22.3074	0.0131767	0.00139314
22.4572	0.00376179	0.000449031	22.4576	0.00486011	0.000612829	22.4576	0.00890974	0.000463456	22.4576	0.0118536	0.000712628	22.4576	0.013124	0.00126134
22.6075	0.00373495	0.000497399	22.6078	0.0048463	0.000580326	22.6078	0.00895111	0.000558294	22.6078	0.0119197	0.000587729	22.6078	0.0130991	0.0013629
22.7577	0.00374685	0.000467588	22.758	0.00486765	0.000733855	22.758	0.00899388	0.000810968	22.758	0.0118648	0.000629452	22.758	0.0130891	0.00141559
22.9079	0.00374079	0.000603294	22.9082	0.00488142	0.000629004	22.9082	0.00900331	0.000783259	22.9082	0.0118366	0.000801267	22.9082	0.0130474	0.00135335
23.0581	0.00370768	0.000592189	23.0585	0.00488449	0.000416274	23.0585	0.00894916	0.000770371	23.0585	0.011885	0.000676137	23.0585	0.0130102	0.00137144
23.2083	0.00366228	0.000725574	23.2087	0.00489382	0.000484143	23.2087	0.00895514	0.000616675	23.2087	0.0118576	0.00074427	23.2087	0.0130107	0.00143106
23.3585	0.00374217	0.000655453	23.3589	0.00494017	0.000440816	23.3589	0.0089473	0.000358019	23.3589	0.0118904	0.00089029	23.3589	0.0131104	0.00133928
23.5088	0.00374449	0.000744537	23.5091	0.00493493	0.000587313	23.5091	0.00895181	0.000288911	23.5091	0.0119158	0.000748036	23.5091	0.0131938	0.00119687
23.659	0.00371804	0.000845471	23.6593	0.00495808	0.00057127	23.6593	0.00898101	0.000324238	23.6593	0.0118429	0.000574846	23.6593	0.013031	0.000992544
23.8092	0.0037119	0.000807748	23.8096	0.00493005	0.000546747	23.8096	0.00899508	0.000211019	23.8096	0.0118707	0.00100542	23.8096	0.0131	0.00120807
23.9594	0.00374045	0.000785954	23.9598	0.00492112	0.00046864	23.9598	0.00902151	0.000292427	23.9598	0.0118952	0.000851927	23.9598	0.0131938	0.00147396
24.1096	0.00378511	0.000848313	24.11	0.00492682	0.00063156	24.11	0.00906133	0.000356951	24.11	0.011916	0.000854561	24.11	0.0130995	0.00125034
24.2598	0.00372615	0.000672356	24.2602	0.00488905	0.000460529	24.2602	0.00898392	0.000452202	24.2602	0.0118929	0.000913521	24.2602	0.0131257	0.00136764
24.41	0.00370481	0.000551954	24.4104	0.00491434	0.000558671	24.4104	0.00902717	0.00038753	24.4104	0.0119977	0.00107558	24.4104	0.0130587	0.00124844
24.5603	0.0036849	0.000439934	24.5606	0.00490734	0.000597917	24.5606	0.00906832	0.000192355	24.5606	0.0120166	0.000895035	24.5606	0.0131367	0.00107068
24.7105	0.00370383	0.0003915	24.7109	0.00486531	0.000515649	24.7109	0.00902813	0.000307606	24.7109	0.0119644	0.000822236	24.7109	0.0131462	0.0011025
24.8607	0.00376479	0.000503398	24.8611	0.00486867	0.000524383	24.8611	0.00892241	0.000334225	24.8611	0.0120279	0.00101266	24.8611	0.0131501	0.000874352
25.0109	0.00374206	0.000275706	25.0113	0.00489464	0.000422829	25.0113	0.00891679	0.000352973	25.0113	0.0120471	0.000901665	25.0113	0.0130946	0.000890694
25.1611	0.003757	0.000457457	25.1615	0.00489479	0.000178104	25.1615	0.00897557	0.000496549	25.1615	0.0120243	0.000689685	25.1615	0.0131538	0.000916541
25.3113	0.00375079	0.000371633	25.3117	0.00491561	0.00027458	25.3117	0.00895617	0.000310231	25.3117	0.0119926	0.000868972	25.3117	0.013054	0.00109988
25.4616	0.00371936	0.000295361	25.462	0.00485072	0.000311977	25.462	0.00893475	0.000288984	25.462	0.0120077	0.000909794	25.462	0.0130701	0.00109576
25.6118	0.00376832	0.000139527	25.6122	0.0048599	0.000431647	25.6122	0.00896568	0.000284393	25.6122	0.0119715	0.000846978	25.6122	0.0130802	0.00101671
25.762	0.00376415	0.000408562	25.7624	0.0048947	0.000300457	25.7624	0.00892876	0.000387363	25.7624	0.0120259	0.00072691	25.7624	0.0130673	0.00114207
25.9122	0.00374967	0.000344968	25.9126	0.00494977	0.000309512	25.9126	0.00903401	0.000502493	25.9126	0.0120189	0.00103507	25.9126	0.0130501	0.00119411
26.0624	0.0037271	0.000222812	26.0628	0.00494854	0.000334547	26.0628	0.00914161	0.000238639	26.0628	0.0119842	0.000936166	26.0628	0.0130553	0.00126372
26.2126	0.00373114	0.000368854	26.213	0.00485537	0.000357804	26.213	0.00908056	0.000429636	26.213	0.0119402	0.00119956	26.213	0.0131219	0.00113579
26.3628	0.0036929	0.000402746	26.3633	0.00489277	0.000168917	26.3633	0.00910826	0.000499899	26.3633	0.0119094	0.00121002	26.3633	0.0130429	0.000945298
26.5131	0.00375763	0.000513621	26.5135	0.00489178	0.000303176	26.5135	0.00899397	0.000363742	26.5135	0.0118964	0.00110808	26.5135	0.0131353	0.000930366
26.6633	0.00377548	0.000596148	26.6637	0.00489993	0.000200692	26.6637	0.00896078	0.000304393	26.6637	0.0119539	0.00105881	26.6637	0.0131425	0.0010448
26.8135	0.00375405	0.000513606	26.8139	0.00492316	0.000213495	26.8139	0.00897277	0.00047376	26.8139	0.0120272	0.00104652	26.8139	0.0131088	0.00108653
26.9637	0.00374036	0.000460217	26.9641	0.00490623	0.000193867	26.9641	0.00900491	0.000310118	26.9641	0.0120753	0.000934388	26.9641	0.0131308	0.00103968
27.1139	0.00379847	0.000431171	27.1144	0.00489685	0.00033953	27.1144	0.00895772	0.000299484	27.1144	0.0119292	0.000780909	27.1144	0.0130495	0.000970358
27.2641	0.0037747	0.000395982	27.2646	0.00487246	0.000370906	27.2646	0.00886454	0.000326013	27.2646	0.0119006	0.000635037	27.2646	0.0130998	0.000830808
27.4144	0.00376883	0.000380363	27.4148	0.00487983	0.000283928	27.4148	0.00882866	0.000354586	27.4148	0.0120214	0.000744689	27.4148	0.0130147	0.00092015
27.5646	0.0037815	0.00050958	27.565	0.00491306	0.000423499	27.565	0.00885744	0.000289605	27.565	0.011987	0.000567116	27.565	0.0130387	0.000773586
27.7148	0.00381951	0.000539496	27.7152	0.00486497	0.000413223	27.7152	0.0088336	0.000291502	27.7152	0.0120321	0.000636959	27.7152	0.0129858	0.000826668
27.865	0.00383708	0.000453145	27.8654	0.00487119	0.000510618	27.8654	0.00890135	0.000426938	27.8654	0.0120623	0.00088496	27.8654	0.012994	0.000820241
28.0152	0.00373238	0.00056815	28.0157	0.00490116	0.000544709	28.0157	0.00883571	0.00044367	28.0157	0.0120142	0.000684511	28.0157	0.0129765	0.00102511
28.1654	0.00373088	0.000454413	28.1659	0.00486198	0.000460562	28.1659	0.00885726	0.000544778	28.1659	0.0120295	0.00073656	28.1659	0.0129701	0.000797749
28.3157	0.00375799	0.000582358	28.3161	0.00483813	0.000408891	28.3161	0.00887188	0.000539514	28.3161	0.0119601	0.000994076	28.3161	0.0130195	0.00089363
28.4659	0.00368913	0.000555104	28.4663	0.00482407	0.00041311	28.4663	0.00895122	0.000642695	28.4663	0.0119701	0.000728263	28.4663	0.0129905	0.000976709
28.6161	0.00375844	0.000492904	28.6165	0.0048651	0.000441712	28.6165	0.00892222	0.000692547	28.6165	0.0119811	0.000698082	28.6165	0.0130529	0.000840757
28.7663	0.00376046	0.000327709	28.7668	0.00484022	0.000419004	28.7668	0.00892621	0.000707213	28.7668	0.0120054	0.000794162	28.7668	0.0130388	0.000933831
28.9165	0.00371894	0.000348473	28.917	0.00490726	0.000489004	28.917	0.00886058	0.000418869	28.917	0.0119081	0.000735991	28.917	0.0131183	0.00128194
29.0667	0.00379119	0.000339468	29.0672	0.00482233	0.000645386	29.0672	0.0089116	0.000472278	29.0672	0.0120107	0.00060339	29.0672	0.0129922	0.00117582
29.2169	0.00379452	0.000328261	29.2174	0.0048708	0.000489878	29.2174	0.00883448	0.000624118	29.2174	0.0119308	0.000677773	29.2174	0.0130054	0.00103138
29.3672	0.00380462	0.000221189	29.3676	0.00484224	0.00044218	29.3676	0.00882809	0.000466883	29.3676	0.0118611	0.000507047	29.3676	0.0130103	0.00118828
29.5174	0.00373688	0.00020937	29.5178	0.00485321	0.000363735	29.5178	0.00886156	0.000409257	29.5178	0.0119258	0.000518295	29.5178	0.013014	0.00121487
29.6676	0.00378861	0.000265367	29.6681	0.00489049	0.000466515	29.6681	0.00883411	0.000566546	29.6681	0.0119156	0.00082989	29.6681	0.0129298	0.00123078
29.8178	0.00372129	0.000506878	29.8183	0.00493631	0.00033617	29.8183	0.0088285	0.000431916	29.8183	0.0119196	0.000649346	29.8183	0.0128458	0.00110867
29.968	0.00379464	0.00054365	29.9685	0.00485996	0.000366895	29.9685	0.00882614	0.000421262	29.9685	0.0118963	0.000852772	29.9685	0.0129513	0.0013602
30.1182	0.00382503	0.000491962	30.1187	0.00483819	0.000351434	30.1187	0.00881832	0.000571312	30.1187	0.0118324	0.000717617	30.1187	0.0129468	0.00111446
30.2685	0.00377985	0.000547691	30.2689	0.00485946	0.000334207	30.2689	0.00883038	0.000330918	30.2689	0.0118063	0.000772339	30.2689	0.01295	0.00109195
30.4187	0.00375762	0.00052171	30.4192	0.00479799	0.000443724	30.4192	0.00873919	0.000206919	30.4192	0.0118074	0.000674357	30.4192	0.0129954	0.00124015
30.5689	0.00373555	0.00060581	30.5694	0.00485087	0.000530083	30.5694	0.00874802	0.000310203	30.5694	0.0118279	0.000565847	30.5694	0.0130701	0.00111943
30.7191	0.00376071	0.000554018	30.7196	0.00483583	0.000565332	30.7196	0.00880037	0.000569353	30.7196	0.011838	0.000618582	30.7196	0.0129846	0.00112164
30.8693	0.00373326	0.000563878	30.8698	0.00485024	0.000363753	30.8698	0.00881835	0.000454526	30.8698	0.0118429	0.00062586	30.8698	0.0130054	0.00125817
31.0195	0.00373321	0.000521918	31.02	0.00485702	0.000304455	31.02	0.00884042	0.000596264	31.02	0.0118334	0.000570794	31.02	0.0130247	0.00119138
31.1698	0.00372427	0.000456979	31.1702	0.00488176	0.000468808	31.1702	0.00881886	0.000268752	31.1702	0.0118132	0.000636159	31.1702	0.0129248	0.00116467
31.32	0.00375695	0.000365291	31.3205	0.00481637	0.000310279	31.3205	0.00885658	0.000216472	31.3205	0.0118404	0.000637563	31.3205	0.0129284	0.00101631
31.4702	0.00377234	0.000529719	31.4707	0.00476021	0.000285401	31.4707	0.00884058	0.000305479	31.4707	0.0118496	0.000756515	31.4707	0.0129293	0.000987969
31.6204	0.00369675	0.000573791	31.6209	0.00479274	0.000390498	31.6209	0.00886837	0.000239796	31.6209	0.0117557	0.000713408	31.6209	0.012996	0.00104289
31.7706	0.00373519	0.000608825	31.7711	0.00474361	0.000504435	31.7711	0.00889	0.00044662	31.7711	0.0117562	0.000710151	31.7711	0.0130112	0.00108098
31.9208	0.00376346	0.000571025	31.9213	0.00476695	0.000475784	31.9213	0.00879814	0.000551918	31.9213	0.0117727	0.000831362	31.9213	0.0130301	0.000989744
32.071	0.00373418	0.000573398	32.0715	0.00480039	0.000456177	32.0715	0.00884109	0.00059472	32.0715	0.0117497	0.000834323	32.0715	0.0130253	0.000985843
32.2213	0.00379769	0.000476977	32.2218	0.00480991	0.00030627	32.2218	0.00890432	0.000520413	32.2218	0.0117684	0.000555299	32.2218	0.0129748	0.000990769
32.3715	0.00379009	0.000351164	32.372	0.00477555	0.000180177	32.372	0.00887101	0.00050383	32.372	0.0118145	0.000496444	32.372	0.0129434	0.00121836
32.5217	0.00378011	0.000372015	32.5222	0.00475674	0.000232598	32.5222	0.00884019	0.000480157	32.5222	0.0118043	0.000851461	32.5222	0.0129806	0.00094139
32.6719	0.003784	0.000314604	32.6724	0.00477784	0.00028439	32.6724	0.00888591	0.000540182	32.6724	0.0118236	0.000913941	32.6724	0.0130008	0.00105253
32.8221	0.00378072	0.000337161	32.8226	0.00481631	0.000203425	32.8226	0.00885288	0.000449891	32.8226	0.0118706	0.0006763	32.8226	0.0129925	0.00107511
32.9723	0.00380851	0.000419706	32.9729	0.00479067	0.000215896	32.9729	0.00889369	0.000575142	32.9729	0.0119157	0.000612886	32.9729	0.0129802	0.000969781
33.1226	0.00372001	0.000412369	33.1231	0.00477495	0.000189849	33.1231	0.00891712	0.000577074	33.1231	0.0117996	0.000688137	33.1231	0.0130113	0.00114584
33.2728	0.00370303	0.000331089	33.2733	0.00480038	0.000351269	33.2733	0.00889888	0.000717362	33.2733	0.0118073	0.000716942	33.2733	0.0129696	0.00098989
33.423	0.00370647	0.000535402	33.4235	0.00480187	0.000461493	33.4235	0.00883663	0.000416979	33.4235	0.0117637	0.000403783	33.4235	0.0128922	0.000955672
33.5732	0.00374382	0.000501891	33.5737	0.00477228	0.000494601	33.5737	0.00886473	0.000591131	33.5737	0.0117959	0.000456812	33.5737	0.0128681	0.00106689
33.7234	0.00373438	0.000506527	33.7239	0.00475788	0.000396786	33.7239	0.00884384	0.00065847	33.7239	0.0118117	0.000558164	33.7239	0.0128913	0.00104923
33.8736	0.00374838	0.00033394	33.8742	0.00476351	0.000537705	33.8742	0.00882276	0.000629058	33.8742	0.0118609	0.00053983	33.8742	0.0129616	0.00102426
34.0238	0.00373602	0.000227558	34.0244	0.00477998	0.000389529	34.0244	0.00881089	0.000681506	34.0244	0.0117844	0.000524231	34.0244	0.0129147	0.00108949
34.1741	0.0037319	0.000234699	34.1746	0.00475731	0.000389306	34.1746	0.00882997	0.000791105	34.1746	0.0117831	0.000593636	34.1746	0.0129686	0.00111274
34.3243	0.003681	0.000361695	34.3248	0.00478897	0.000366563	34.3248	0.00886093	0.000799639	34.3248	0.0117598	0.000685943	34.3248	0.0129503	0.00120121
34.4745	0.00367568	0.000337974	34.475	0.00479099	0.000324387	34.475	0.00886641	0.000716281	34.475	0.0118634	0.000487852	34.475	0.0129767	0.000857014
34.6247	0.00370186	0.000412487	34.6253	0.00474629	0.000198861	34.6253	0.00889233	0.00060068	34.6253	0.0118488	0.000802794	34.6253	0.0129451	0.00100108
34.7749	0.00372593	0.000343224	34.7755	0.00479328	0.000143902	34.7755	0.0088919	0.000554977	34.7755	0.0118107	0.000718567	34.7755	0.0129768	0.00121169
34.9251	0.00369277	0.000337053	34.9257	0.00482813	0.000194066	34.9257	0.00892938	0.000705623	34.9257	0.0118768	0.000823961	34.9257	0.0129857	0.000936512
35.0754	0.00372319	0.000315178	35.0759	0.00478596	0.000370608	35.0759	0.00889974	0.000830377	35.0759	0.01182	0.000757079	35.0759	0.0129222	0.00102805
35.2256	0.00371649	0.000249285	35.2261	0.00481474	0.000394512	35.2261	0.00891097	0.000808575	35.2261	0.0118083	0.000701041	35.2261	0.0128973	0.00100865
35.3758	0.00373453	0.000342686	35.3763	0.00477134	0.000473022	35.3763	0.00885359	0.000677691	35.3763	0.0118187	0.000962332	35.3763	0.0129463	0.000852759
35.526	0.00369312	0.00030813	35.5266	0.00479058	0.000461743	35.5266	0.00889504	0.000584412	35.5266	0.0119041	0.000875328	35.5266	0.0129578	0.00114749
35.6762	0.00371083	0.000397676	35.6768	0.00476726	0.000368912	35.6768	0.00888398	0.000677532	35.6768	0.0118816	0.000846281	35.6768	0.0128989	0.00116446
35.8264	0.00368268	0.000482784	35.827	0.0048191	0.000324987	35.827	0.00885093	0.000768475	35.827	0.0118739	0.000800521	35.827	0.0129261	0.00110744
35.9767	0.00372185	0.000538935	35.9772	0.00477437	0.000374434	35.9772	0.00888154	0.000630596	35.9772	0.0118727	0.00114298	35.9772	0.0128848	0.00107556
36.1269	0.00376337	0.000401719	36.1274	0.00483741	0.00039746	36.1274	0.00889995	0.000726982	36.1274	0.011799	0.0010673	36.1274	0.0128543	0.00097727
36.2771	0.00368173	0.000383729	36.2777	0.004836	0.000608973	36.2777	0.00890632	0.000892789	36.2777	0.0118211	0.00102814	36.2777	0.0128952	0.000928688
36.4273	0.00371481	0.000341656	36.4279	0.00475483	0.000518087	36.4279	0.00883822	0.000954658	36.4279	0.0117967	0.000831475	36.4279	0.0128368	0.000974219
36.5775	0.00375402	0.000241483	36.5781	0.00471915	0.000489138	36.5781	0.00889698	0.000895883	36.5781	0.0118291	0.000941744	36.5781	0.0128131	0.000748796
36.7277	0.00368777	0.00035584	36.7283	0.00475943	0.000536561	36.7283	0.00889505	0.000769149	36.7283	0.0117951	0.0011144	36.7283	0.0128039	0.00103086
36.8779	0.00366951	0.000424956	36.8785	0.00472388	0.000457511	36.8785	0.00904066	0.000926031	36.8785	0.0118467	0.00102938	36.8785	0.012788	0.00097694
37.0282	0.00366811	0.000308772	37.0287	0.00472616	0.000394695	37.0287	0.00901727	0.000792103	37.0287	0.0118535	0.000661062	37.0287	0.0128357	0.00103184
37.1784	0.00366513	0.000345197	37.179	0.00470364	0.00040657	37.179	0.00897905	0.000707649	37.179	0.0117625	0.000771312	37.179	0.0128961	0.000821687
37.3286	0.00365743	0.000294705	37.3292	0.00473925	0.000370406	37.3292	0.00891561	0.000535615	37.3292	0.0116493	0.000691816	37.3292	0.0128873	0.000922047
37.4788	0.00372086	0.000386421	37.4794	0.00475972	0.000467703	37.4794	0.00893792	0.000496436	37.4794	0.011704	0.000556718	37.4794	0.012773	0.000978922
37.629	0.00370772	0.000307778	37.6296	0.0047623	0.000212765	37.6296	0.00893517	0.000609374	37.6296	0.0117021	0.000593271	37.6296	0.0128392	0.000972837
37.7792	0.00370011	0.000314363	37.7798	0.00478779	0.000414811	37.7798	0.00888133	0.000679877	37.7798	0.0118062	0.000625899	37.7798	0.0129232	0.00112525
37.9295	0.00371665	0.000426658	37.9301	0.00473003	0.00041035	37.9301	0.00888889	0.000508612	37.9301	0.0117894	0.000800277	37.9301	0.012928	0.00108372
38.0797	0.00373396	0.000272187	38.0803	0.00475949	0.000431261	38.0803	0.00883052	0.000735642	38.0803	0.0118405	0.000900373	38.0803	0.0128819	0.00106025
38.2299	0.00373167	0.000372466	38.2305	0.00478608	0.000572288	38.2305	0.00888611	0.000744846	38.2305	0.0117852	0.000689696	38.2305	0.0129303	0.00105718
38.3801	0.00370668	0.000402244	38.3807	0.00473899	0.000513378	38.3807	0.00897515	0.000975566	38.3807	0.0117894	0.000963583	38.3807	0.0129361	0.00095976
38.5303	0.00369345	0.000353984	38.5309	0.00474533	0.000354074	38.5309	0.00891026	0.000830917	38.5309	0.0117976	0.00105698	38.5309	0.0129709	0.00070239
38.6805	0.00368002	0.000290497	38.6811	0.00472726	0.000347481	38.6811	0.00889471	0.000859447	38.6811	0.011802	0.00109978	38.6811	0.0129961	0.000825718
38.8307	0.00368174	0.000329139	38.8314	0.00473351	0.000334248	38.8314	0.008953	0.000888256	38.8314	0.0117459	0.00106913	38.8314	0.0129363	0.00101969
38.981	0.00372555	0.000481131	38.9816	0.00476417	0.000436163	38.9816	0.00890854	0.000989727	38.9816	0.0117898	0.000793161	38.9816	0.0129199	0.00124462
39.1312	0.00375197	0.000326764	39.1318	0.00478883	0.000573835	39.1318	0.00888642	0.00108958	39.1318	0.0117001	0.000643508	39.1318	0.0128365	0.00096028
39.2814	0.00372046	0.000427448	39.282	0.00475619	0.000390206	39.282	0.00890944	0.000959377	39.282	0.011751	0.000708766	39.282	0.0128642	0.000981797
39.4316	0.00375682	0.000535407	39.4322	0.00476784	0.000533241	39.4322	0.00887975	0.000978736	39.4322	0.0117561	0.000530726	39.4322	0.0128513	0.000922643
39.5818	0.00374367	0.000634284	39.5824	0.00478666	0.00057015	39.5824	0.00892086	0.000982767	39.5824	0.0117929	0.000697847	39.5824	0.0128032	0.00113112
39.732	0.00370703	0.00052826	39.7327	0.00469598	0.000503779	39.7327	0.00888472	0.000986401	39.7327	0.0117885	0.000566249	39.7327	0.0128477	0.00108324
39.8823	0.00376591	0.000595428	39.8829	0.0047322	0.000441735	39.8829	0.00888909	0.000980098	39.8829	0.0118127	0.000602483	39.8829	0.0128054	0.00096926
40.0325	0.00379702	0.000559924	40.0331	0.00468046	0.00044841	40.0331	0.00892846	0.0010629	40.0331	0.0118194	0.000462795	40.0331	0.0128341	0.00126876
40.1827	0.00374384	0.000530946	40.1833	0.00470407	0.000337556	40.1833	0.0088804	0.00093733	40.1833	0.0119282	0.000629203	40.1833	0.0127514	0.00121792
40.3329	0.00374829	0.000557902	40.3335	0.00469297	0.000390198	40.3335	0.00883679	0.000941058	40.3335	0.01185	0.000599966	40.3335	0.012815	0.0013998
40.4831	0.00374662	0.000506727	40.4838	0.00469066	0.000334054	40.4838	0.00883046	0.00109247	40.4838	0.0118485	0.000732367	40.4838	0.0127995	0.00137477
40.6333	0.00371727	0.000465341	40.634	0.00474967	0.000427229	40.634	0.0088025	0.0010931	40.634	0.0118605	0.000766539	40.634	0.0127438	0.00119946
40.7836	0.00373352	0.000300626	40.7842	0.00471827	0.000419155	40.7842	0.00869784	0.000924393	40.7842	0.0118442	0.000579181	40.7842	0.0127946	0.00120764
40.9338	0.00376434	0.000425097	40.9344	0.00468179	0.000324008	40.9344	0.00873958	0.000971839	40.9344	0.0117946	0.00065174	40.9344	0.0127722	0.0011301
41.084	0.00374737	0.000414416	41.0846	0.00468219	0.000443768	41.0846	0.00878106	0.000912691	41.0846	0.0118105	0.000666714	41.0846	0.012724	0.0011835
41.2342	0.00373643	0.000319764	41.2348	0.00464411	0.000425789	41.2348	0.00878815	0.00091651	41.2348	0.0118483	0.000626341	41.2348	0.0126908	0.000997328
41.3844	0.00373381	0.000293112	41.3851	0.00463879	0.000466788	41.3851	0.00885583	0.000995028	41.3851	0.0117567	0.000896563	41.3851	0.012744	0.00108321
41.5346	0.0037279	0.000233231	41.5353	0.00468981	0.000359701	41.5353	0.00885946	0.000999991	41.5353	0.0117821	0.00081647	41.5353	0.012696	0.000937112
41.6848	0.00375581	0.000317122	41.6855	0.00469246	0.000367893	41.6855	0.00881546	0.000925466	41.6855	0.0118204	0.00053974	41.6855	0.0126993	0.00105389
41.8351	0.00375548	0.000335834	41.8357	0.00473372	0.000479015	41.8357	0.00876677	0.000854541	41.8357	0.0118047	0.000773285	41.8357	0.0126967	0.00081032
41.9853	0.00372143	0.000366254	41.9859	0.00476049	0.000657629	41.9859	0.00882186	0.000694698	41.9859	0.0116841	0.000863901	41.9859	0.0127555	0.000931657
42.1355	0.00372517	0.000288057	42.1362	0.00463927	0.000339178	42.1362	0.00877032	0.000701705	42.1362	0.0117516	0.000835695	42.1362	0.0126206	0.000903447
42.2857	0.0037429	0.000159966	42.2864	0.00469513	0.000556812	42.2864	0.00870475	0.00099208	42.2864	0.0118182	0.000924089	42.2864	0.0126999	0.000984635
42.4359	0.00373115	0.000343514	42.4366	0.0046821	0.000450532	42.4366	0.0087059	0.000961753	42.4366	0.0117076	0.000709797	42.4366	0.0127849	0.00106317
42.5861	0.00373523	0.000352857	42.5868	0.00466958	0.000463615	42.5868	0.00870758	0.000929671	42.5868	0.011688	0.000759974	42.5868	0.0127516	0.00116308
42.7364	0.00373999	0.000400543	42.737	0.00468832	0.000443568	42.737	0.00877272	0.0010801	42.737	0.011742	0.000386622	42.737	0.0127177	0.000842692
42.8866	0.00372717	0.000258871	42.8872	0.00465388	0.000572656	42.8872	0.00886088	0.000914285	42.8872	0.0117767	0.000467959	42.8872	0.0127692	0.000878798
43.0368	0.00372928	0.000320829	43.0375	0.00462973	0.000479562	43.0375	0.00884373	0.000983678	43.0375	0.0117679	0.000472816	43.0375	0.0127244	0.00101913
43.187	0.00369614	0.000330718	43.1877	0.00468957	0.000380433	43.1877	0.00882898	0.000995857	43.1877	0.0117053	0.000393627	43.1877	0.0127276	0.00110763
43.3372	0.00371263	0.000393023	43.3379	0.00470608	0.000416082	43.3379	0.00879916	0.000987799	43.3379	0.011631	0.000422568	43.3379	0.0127511	0.00129658
43.4874	0.00369361	0.000336831	43.4881	0.00475036	0.000370831	43.4881	0.00884018	0.00083916	43.4881	0.0116735	0.000529389	43.4881	0.0127345	0.00125561
43.6377	0.00371191	0.000465736	43.6383	0.00474079	0.000394741	43.6383	0.00884833	0.000914471	43.6383	0.0116515	0.000682685	43.6383	0.0127738	0.00108485
43.7879	0.00377687	0.00063135	43.7886	0.00478671	0.000416167	43.7886	0.00885157	0.000742879	43.7886	0.0116848	0.00079998	43.7886	0.0127125	0.0011788
43.9381	0.00375796	0.000532418	43.9388	0.00477641	0.00034041	43.9388	0.00882019	0.000764107	43.9388	0.0116525	0.000906959	43.9388	0.0126406	0.000986061
44.0883	0.00379888	0.000348247	44.089	0.00474161	0.000214739	44.089	0.00889956	0.000861194	44.089	0.011723	0.000680245	44.089	0.0126168	0.0012891
44.2385	0.00377846	0.000295049	44.2392	0.00473325	0.000262893	44.2392	0.00886575	0.000936412	44.2392	0.0117095	0.000581827	44.2392	0.0125955	0.00126024
44.3887	0.00381527	0.0004707	44.3894	0.00481061	0.000335941	44.3894	0.00877327	0.00083494	44.3894	0.0117212	0.00073049	44.3894	0.0126552	0.00108038
44.5389	0.0037516	0.000455558	44.5396	0.00481251	0.000471117	44.5396	0.00879203	0.000984337	44.5396	0.0117263	0.000667254	44.5396	0.0126402	0.00114172
44.6892	0.00375411	0.000385416	44.6899	0.00484631	0.00046114	44.6899	0.00880262	0.00110248	44.6899	0.0117481	0.000770268	44.6899	0.0125939	0.00102507
44.8394	0.00371201	0.00048371	44.8401	0.00476492	0.000296425	44.8401	0.00884142	0.00123252	44.8401	0.0117122	0.000698352	44.8401	0.0125684	0.00105158
44.9896	0.00369389	0.000320967	44.9903	0.00478267	0.000497422	44.9903	0.00879424	0.000972518	44.9903	0.0117318	0.000765208	44.9903	0.012543	0.000699918
45.1398	0.00373812	0.000424794	45.1405	0.00469356	0.000467168	45.1405	0.00876993	0.000998922	45.1405	0.0116641	0.00073507	45.1405	0.0125609	0.000678651
45.29	0.00368845	0.000432469	45.2907	0.00469674	0.000374046	45.2907	0.00881386	0.000950579	45.2907	0.0116307	0.000713016	45.2907	0.0125426	0.00102745
45.4402	0.00370615	0.000332644	45.441	0.00467413	0.000455369	45.441	0.00881967	0.000798104	45.441	0.0116296	0.000664484	45.441	0.01256	0.00119379
45.5905	0.00368562	0.000374023	45.5912	0.00468345	0.000501862	45.5912	0.00885756	0.000549799	45.5912	0.0116671	0.000704288	45.5912	0.01257	0.000873641
45.7407	0.00366767	0.00032259	45.7414	0.00467047	0.000412917	45.7414	0.00882474	0.000713074	45.7414	0.0117228	0.000758718	45.7414	0.0124885	0.00106027
45.8909	0.00361458	0.000483164	45.8916	0.00472036	0.000289647	45.8916	0.00884527	0.000894117	45.8916	0.0116887	0.000510821	45.8916	0.0124985	0.000922868
46.0411	0.0036268	0.000401974	46.0418	0.00473926	0.000479657	46.0418	0.00880314	0.00104163	46.0418	0.0117011	0.000605286	46.0418	0.0125471	0.00106457
46.1913	0.00367788	0.000441366	46.192	0.00474427	0.00064788	46.192	0.00876733	0.000959775	46.192	0.0117196	0.000709551	46.192	0.0125604	0.000959617
46.3415	0.00367955	0.000381116	46.3423	0.00469111	0.00058661	46.3423	0.00877422	0.000802304	46.3423	0.0117578	0.000534471	46.3423	0.0125274	0.000955861
46.4917	0.00367711	0.000291249	46.4925	0.00466752	0.000677025	46.4925	0.00878131	0.0010729	46.4925	0.0117241	0.000831887	46.4925	0.0125367	0.00107113
46.642	0.00371383	0.000212321	46.6427	0.00463729	0.000534729	46.6427	0.00883742	0.00120075	46.6427	0.011756	0.000780357	46.6427	0.0125473	0.000978662
46.7922	0.00370405	0.000144805	46.7929	0.0046878	0.000651093	46.7929	0.00881118	0.0011644	46.7929	0.0117345	0.000901538	46.7929	0.0124651	0.000844749
46.9424	0.00369651	0.000219212	46.9431	0.00461585	0.000494674	46.9431	0.00883157	0.00108176	46.9431	0.0116366	0.000784838	46.9431	0.0124752	0.000951041
47.0926	0.0037295	0.000297973	47.0934	0.00468329	0.000431122	47.0934	0.00887171	0.00139311	47.0934	0.0116773	0.000958476	47.0934	0.0125128	0.00100422
47.2428	0.00370164	0.000392924	47.2436	0.00469851	0.000560222	47.2436	0.00889668	0.00131173	47.2436	0.0116783	0.00100564	47.2436	0.0125413	0.000885848
47.393	0.00371299	0.000516611	47.3938	0.00467376	0.000670591	47.3938	0.00884406	0.00120611	47.3938	0.0116336	0.0007491	47.3938	0.0124862	0.000903427
47.5433	0.00365817	0.000318506	47.544	0.00468108	0.000551322	47.544	0.00889039	0.00101663	47.544	0.0117015	0.00059834	47.544	0.0124339	0.000815051
47.6935	0.00367852	0.00032406	47.6942	0.00463802	0.000570578	47.6942	0.00890381	0.000982947	47.6942	0.0117918	0.000686268	47.6942	0.0125087	0.000881281
47.8437	0.00365067	0.000430466	47.8444	0.00468301	0.000520465	47.8444	0.00884772	0.00102459	47.8444	0.0117176	0.000934296	47.8444	0.0124705	0.0009418
47.9939	0.0036476	0.000392325	47.9947	0.0047415	0.000525939	47.9947	0.00885173	0.0010345	47.9947	0.0117045	0.000940355	47.9947	0.0124465	0.000841452
48.1441	0.00365362	0.000228805	48.1449	0.00476308	0.000457273	48.1449	0.00888943	0.00104538	48.1449	0.0117705	0.000925202	48.1449	0.0124425	0.000981616
48.2943	0.00359928	0.000221703	48.2951	0.00476353	0.000493619	48.2951	0.00877795	0.00114351	48.2951	0.0116873	0.000847689	48.2951	0.0124377	0.000874347
48.4446	0.00364762	0.000313048	48.4453	0.00468362	0.000575458	48.4453	0.00879971	0.000892112	48.4453	0.0117047	0.000893722	48.4453	0.0124887	0.00086913
48.5948	0.0036565	0.000514492	48.5955	0.00467109	0.000597447	48.5955	0.00878452	0.000911252	48.5955	0.0117371	0.00086697	48.5955	0.0124576	0.000922906
48.745	0.00362504	0.000478927	48.7457	0.00468426	0.000691621	48.7457	0.00874522	0.000796775	48.7457	0.01174	0.000555334	48.7457	0.0124784	0.000976401
48.8952	0.00365925	0.000367331	48.896	0.00466489	0.000685768	48.896	0.00877829	0.000864298	48.896	0.0117924	0.000628973	48.896	0.0123729	0.000529069
49.0454	0.00364045	0.000441721	49.0462	0.00467566	0.000655508	49.0462	0.00874778	0.000823271	49.0462	0.0117669	0.000799043	49.0462	0.0123936	0.00060799
49.1956	0.00367647	0.000294646	49.1964	0.00467595	0.000708842	49.1964	0.0087929	0.000827359	49.1964	0.0117442	0.000979793	49.1964	0.0124668	0.000862032
49.3458	0.00362508	0.000382838	49.3466	0.00473853	0.000797886	49.3466	0.00873579	0.000821917	49.3466	0.0116932	0.000906458	49.3466	0.0124715	0.000925557
49.4961	0.00366655	0.000290772	49.4968	0.00473315	0.000723716	49.4968	0.00871348	0.000725344	49.4968	0.0116717	0.00094071	49.4968	0.0124008	0.00102395
49.6463	0.00363578	0.000320295	49.6471	0.00477004	0.000657589	49.6471	0.00875888	0.000723834	49.6471	0.0116547	0.000903556	49.6471	0.0123958	0.000881242
49.7965	0.0036543	0.000308626	49.7973	0.00478351	0.000653593	49.7973	0.00871539	0.000684769	49.7973	0.0116528	0.00102096	49.7973	0.0123565	0.000719213
49.9467	0.00366724	0.000516292	49.9475	0.00469744	0.000610693	49.9475	0.00875411	0.000874669	49.9475	0.011669	0.000981825	49.9475	0.0123022	0.000873718
50.0969	0.0036408	0.000459858	50.0977	0.00472814	0.000742802	50.0977	0.00871687	0.000862116	50.0977	0.0115919	0.00120711	50.0977	0.0122796	0.000897796
50.2471	0.00361787	0.000493374	50.2479	0.00469698	0.000756863	50.2479	0.00872202	0.00109196	50.2479	0.0117138	0.00110125	50.2479	0.0122867	0.000754325
50.3974	0.00369059	0.000721237	50.3981	0.00464744	0.000639003	50.3981	0.00872824	0.000723924	50.3981	0.01164	0.0012011	50.3981	0.0122794	0.000866194
50.5476	0.00363866	0.000803962	50.5484	0.00466682	0.000644151	50.5484	0.00874025	0.000779036	50.5484	0.0116795	0.000797319	50.5484	0.0122881	0.000871191
50.6978	0.00363755	0.000674607	50.6986	0.00471897	0.000547308	50.6986	0.00886096	0.000727587	50.6986	0.0116286	0.000734202	50.6986	0.0122646	0.000756707
50.848	0.003688	0.000444156	50.8488	0.00472784	0.00044188	50.8488	0.00884494	0.000898326	50.8488	0.011638	0.000656682	50.8488	0.0123044	0.000994733
50.9982	0.00367276	0.000546296	50.999	0.0047247	0.000411776	50.999	0.00887453	0.00100098	50.999	0.0116403	0.000787245	50.999	0.012361	0.00112808
51.1484	0.00366068	0.000605513	51.1492	0.00466923	0.000565245	51.1492	0.00891479	0.000919174	51.1492	0.0116415	0.000990232	51.1492	0.0123278	0.0011858
51.2986	0.00368006	0.000525868	51.2995	0.00468804	0.000436669	51.2995	0.00891403	0.000904137	51.2995	0.0116248	0.000886953	51.2995	0.0123175	0.00106042
51.4489	0.00362773	0.000469928	51.4497	0.00471348	0.000310081	51.4497	0.00888866	0.000973531	51.4497	0.0115831	0.000802489	51.4497	0.0123585	0.00134653
51.5991	0.00361151	0.00043839	51.5999	0.00474573	0.000497356	51.5999	0.00891593	0.0009134	51.5999	0.0115531	0.000924157	51.5999	0.0123352	0.00121392
51.7493	0.00359024	0.000379909	51.7501	0.00469968	0.000360339	51.7501	0.00896012	0.00104371	51.7501	0.0115464	0.00126068	51.7501	0.0123406	0.00136344
51.8995	0.00360019	0.000399336	51.9003	0.0046727	0.000506249	51.9003	0.00890308	0.00100992	51.9003	0.011444	0.00120859	51.9003	0.0123196	0.00137099
52.0497	0.00361479	0.000523	52.0505	0.00467959	0.000636725	52.0505	0.00892529	0.000963997	52.0505	0.0114835	0.00103201	52.0505	0.012304	0.001425
52.1999	0.00362339	0.000581022	52.2008	0.00467943	0.00074857	52.2008	0.00891909	0.000902876	52.2008	0.0114867	0.00112759	52.2008	0.0122863	0.00120531
52.3502	0.0036813	0.000525849	52.351	0.00465654	0.000654994	52.351	0.0089872	0.000744028	52.351	0.0114973	0.00120628	52.351	0.0122958	0.00144288
52.5004	0.0036735	0.000480635	52.5012	0.00466793	0.00069954	52.5012	0.00896589	0.00106941	52.5012	0.0114221	0.00106889	52.5012	0.0123482	0.00135311
52.6506	0.00363724	0.000473142	52.6514	0.00467991	0.00064751	52.6514	0.00893953	0.00102714	52.6514	0.0114678	0.00115874	52.6514	0.0123709	0.00153524
52.8008	0.00362245	0.000460844	52.8016	0.00465989	0.000712697	52.8016	0.00884582	0.000967359	52.8016	0.0114843	0.00139157	52.8016	0.0123238	0.00159869
52.951	0.00367094	0.000487225	52.9519	0.00462261	0.000595157	52.9519	0.00884496	0.000846378	52.9519	0.0114938	0.0012445	52.9519	0.0123873	0.00133239
53.1012	0.00364111	0.000561317	53.1021	0.00463463	0.000812485	53.1021	0.00886642	0.00118042	53.1021	0.0115233	0.001233	53.1021	0.0123094	0.00127138
53.2515	0.00358683	0.000475031	53.2523	0.00457364	0.000625388	53.2523	0.00883414	0.000977722	53.2523	0.011493	0.00125458	53.2523	0.0122543	0.0014797
53.4017	0.00363702	0.000459724	53.4025	0.00461543	0.000677566	53.4025	0.00877819	0.00113901	53.4025	0.0115619	0.00123598	53.4025	0.0122877	0.0015439
53.5519	0.00360003	0.000604452	53.5527	0.00463878	0.000634055	53.5527	0.00880007	0.0010027	53.5527	0.0116021	0.00125328	53.5527	0.0123127	0.0015922
53.7021	0.0036153	0.000428242	53.7029	0.00461808	0.000632077	53.7029	0.00886684	0.000748531	53.7029	0.0115524	0.00120395	53.7029	0.0123116	0.00172651
53.8523	0.0036417	0.00030753	53.8532	0.00460964	0.000648969	53.8532	0.00881866	0.000954335	53.8532	0.0115053	0.00105317	53.8532	0.0122819	0.00158773
54.0025	0.00361282	0.000402726	54.0034	0.00458537	0.00060082	54.0034	0.00877473	0.000878306	54.0034	0.0115015	0.00117851	54.0034	0.0122821	0.00165819
54.1527	0.00357648	0.000344807	54.1536	0.00456077	0.000458239	54.1536	0.00881529	0.000934364	54.1536	0.0115714	0.00129753	54.1536	0.0123125	0.00155954
54.303	0.00360811	0.000467365	54.3038	0.00463012	0.00055269	54.3038	0.00883789	0.00110191	54.3038	0.0115411	0.000939267	54.3038	0.0122899	0.00157203
54.4532	0.00364078	0.000501013	54.454	0.00461268	0.000704377	54.454	0.00885857	0.00112345	54.454	0.0115328	0.00101535	54.454	0.0122848	0.0014811
54.6034	0.00360727	0.000501757	54.6043	0.00458692	0.000738835	54.6043	0.00885138	0.00110372	54.6043	0.0115204	0.00098132	54.6043	0.0123672	0.00152273
54.7536	0.00356154	0.000531717	54.7545	0.00458626	0.00100647	54.7545	0.0088831	0.00100983	54.7545	0.0115535	0.000996377	54.7545	0.0123127	0.00127249
54.9038	0.0036894	0.000693103	54.9047	0.0046221	0.00101091	54.9047	0.00890864	0.00105555	54.9047	0.0115006	0.00118762	54.9047	0.0123341	0.00132717
55.054	0.0036728	0.000643332	55.0549	0.00457009	0.00094868	55.0549	0.00881407	0.00115836	55.0549	0.011537	0.00125965	55.0549	0.0122509	0.00107809
55.2043	0.00358837	0.000614581	55.2051	0.00457788	0.000867948	55.2051	0.008807	0.00114211	55.2051	0.0115344	0.00102825	55.2051	0.0122655	0.00105825
55.3545	0.00360852	0.000578847	55.3553	0.00461756	0.000859294	55.3553	0.00877482	0.00123142	55.3553	0.0115294	0.00127961	55.3553	0.0122846	0.00108033
55.5047	0.00360951	0.000614027	55.5056	0.00457983	0.00082941	55.5056	0.00882195	0.00105702	55.5056	0.0115197	0.0012317	55.5056	0.0122698	0.00117416
55.6549	0.00357362	0.000644893	55.6558	0.00457102	0.000833802	55.6558	0.00887041	0.00102439	55.6558	0.0114727	0.0012924	55.6558	0.0122885	0.001286
55.8051	0.00360347	0.000520668	55.806	0.00458084	0.000977041	55.806	0.00882226	0.00106539	55.806	0.0114494	0.00147293	55.806	0.0123527	0.00162977
55.9553	0.00360973	0.000599608	55.9562	0.0045447	0.000829006	55.9562	0.0087837	0.00117117	55.9562	0.0114519	0.00121607	55.9562	0.0123242	0.00156025
56.1056	0.00365231	0.000595567	56.1064	0.00454714	0.000908871	56.1064	0.00884486	0.00125642	56.1064	0.011447	0.0011893	56.1064	0.0124146	0.00122514
56.2558	0.00364486	0.000578634	56.2567	0.00453103	0.000939798	56.2567	0.00885707	0.00129362	56.2567	0.0114526	0.00111769	56.2567	0.0123691	0.00121872
56.406	0.00365563	0.000617672	56.4069	0.00456254	0.000763819	56.4069	0.00881105	0.00118804	56.4069	0.0114653	0.00115843	56.4069	0.0123067	0.00113535
56.5562	0.00362965	0.000552947	56.5571	0.00448951	0.000794689	56.5571	0.00878778	0.000962046	56.5571	0.0114561	0.00121756	56.5571	0.0122584	0.000994194
56.7064	0.00364739	0.00070772	56.7073	0.00452517	0.000749656	56.7073	0.00873989	0.000880425	56.7073	0.0114454	0.00118748	56.7073	0.0122701	0.00113676
56.8566	0.00356519	0.000664622	56.8575	0.00455611	0.000899283	56.8575	0.00871676	0.00104901	56.8575	0.0115286	0.00123349	56.8575	0.0123256	0.00132969
57.0068	0.00362578	0.000729093	57.0077	0.00456653	0.00077431	57.0077	0.00883924	0.00100171	57.0077	0.0115647	0.00127727	57.0077	0.0123445	0.00116035
57.1571	0.00362248	0.000526701	57.158	0.00455793	0.000719081	57.158	0.00881491	0.00102204	57.158	0.0115555	0.000878098	57.158	0.0123555	0.00140364
57.3073	0.00358719	0.000583437	57.3082	0.00452964	0.000674991	57.3082	0.00878334	0.00088789	57.3082	0.0114921	0.0010244	57.3082	0.0122822	0.00132854
57.4575	0.00359631	0.000658246	57.4584	0.00454909	0.00077258	57.4584	0.00876469	0.00118906	57.4584	0.0114686	0.000902162	57.4584	0.0123116	0.00124579
57.6077	0.00361775	0.000577043	57.6086	0.00460586	0.000837051	57.6086	0.0086706	0.00137727	57.6086	0.0115179	0.000940419	57.6086	0.01234	0.00120765
57.7579	0.00365336	0.000721922	57.7588	0.00456409	0.000870514	57.7588	0.00864029	0.00131055	57.7588	0.0115837	0.00110796	57.7588	0.0123167	0.00136835
57.9081	0.00368425	0.000697875	57.909	0.00459419	0.000856337	57.909	0.00873637	0.00106123	57.909	0.0115495	0.00103028	57.909	0.0123183	0.00116047
58.0584	0.00370215	0.000763899	58.0593	0.00455381	0.000744512	58.0593	0.00866692	0.000932394	58.0593	0.0114826	0.0011215	58.0593	0.0122752	0.00120245
58.2086	0.00368873	0.000883777	58.2095	0.00450841	0.000767053	58.2095	0.00872538	0.000975501	58.2095	0.0115095	0.000983581	58.2095	0.0123236	0.00133082
58.3588	0.00368464	0.000807036	58.3597	0.00448785	0.000891674	58.3597	0.00874337	0.00119959	58.3597	0.0115553	0.00104756	58.3597	0.0123058	0.00134863
58.509	0.00378642	0.000645121	58.5099	0.00456531	0.000878946	58.5099	0.00874221	0.00135472	58.5099	0.0115248	0.00122553	58.5099	0.0122836	0.00146026
58.6592	0.00372265	0.00072842	58.6601	0.00453928	0.000779304	58.6601	0.00875472	0.00141969	58.6601	0.0114251	0.00119703	58.6601	0.0122936	0.00161043
58.8094	0.00372649	0.000871599	58.8104	0.00448656	0.0010299	58.8104	0.00875394	0.00141808	58.8104	0.011504	0.00127573	58.8104	0.0123272	0.00148102
58.9596	0.00372042	0.000684005	58.9606	0.00443087	0.000972808	58.9606	0.00869403	0.0014306	58.9606	0.0114547	0.00135813	58.9606	0.0123009	0.00152202
59.1099	0.0037502	0.00069533	59.1108	0.00446909	0.00088955	59.1108	0.00881649	0.00180694	59.1108	0.0114641	0.00131967	59.1108	0.0123347	0.00144432
59.2601	0.00376365	0.00080619	59.261	0.00441683	0.000978638	59.261	0.00874271	0.00140414	59.261	0.0115142	0.0012493	59.261	0.0123464	0.00165582
59.4103	0.00370998	0.00089793	59.4112	0.00444525	0.00105745	59.4112	0.00882692	0.00166777	59.4112	0.0114819	0.00124394	59.4112	0.012257	0.00186721
59.5605	0.00372682	0.000811339	59.5614	0.00443081	0.000894762	59.5614	0.00881116	0.00170099	59.5614	0.0114445	0.00130762	59.5614	0.0122533	0.00157205
59.7107	0.00364661	0.000669772	59.7117	0.00437581	0.000898253	59.7117	0.00876701	0.00167422	59.7117	0.0115513	0.0014479	59.7117	0.0122809	0.00154593
59.8609	0.00366229	0.000800038	59.8619	0.00440575	0.000819136	59.8619	0.00878344	0.00166132	59.8619	0.0116524	0.00143986	59.8619	0.0123576	0.00152027
60.0112	0.00366496	0.000799266	60.0121	0.00438901	0.000873343	60.0121	0.00882031	0.00143365	60.0121	0.0115655	0.00140944	60.0121	0.0123129	0.00136673
60.1614	0.00367651	0.000685599	60.1623	0.00441528	0.000893198	60.1623	0.00879424	0.00155333	60.1623	0.0114859	0.00138306	60.1623	0.0122978	0.00118791
60.3116	0.00368753	0.000781498	60.3125	0.00446802	0.000681187	60.3125	0.00881106	0.00160178	60.3125	0.0115629	0.00151554	60.3125	0.0122496	0.00145859
60.4618	0.00365819	0.000751951	60.4628	0.00442587	0.000678804	60.4628	0.00895089	0.00175503	60.4628	0.0115549	0.00145339	60.4628	0.012211	0.00127579
60.612	0.00365193	0.000741496	60.613	0.00445034	0.000841142	60.613	0.0088799	0.00159631	60.613	0.0115629	0.00143478	60.613	0.012232	0.00155615
60.7622	0.0036391	0.000757964	60.7632	0.00445505	0.000838414	60.7632	0.00885642	0.00130921	60.7632	0.0115566	0.00109176	60.7632	0.012263	0.00146785
60.9125	0.00359815	0.000807034	60.9134	0.00449649	0.000966418	60.9134	0.00887894	0.00141981	60.9134	0.0115275	0.00117842	60.9134	0.0122518	0.00149129
61.0627	0.00360593	0.000739906	61.0636	0.00447212	0.000855273	61.0636	0.00885918	0.00140946	61.0636	0.0116339	0.00123063	61.0636	0.0122121	0.00145491
61.2129	0.0035816	0.00064706	61.2138	0.0045443	0.000813925	61.2138	0.00884853	0.00165372	61.2138	0.0114661	0.00130777	61.2138	0.012196	0.0014358
61.3631	0.00359637	0.00037679	61.3641	0.00452455	0.00095057	61.3641	0.0088456	0.00179105	61.3641	0.0114598	0.00122537	61.3641	0.0121943	0.00142026
61.5133	0.00356917	0.000494454	61.5143	0.00451327	0.00106973	61.5143	0.00882615	0.00155953	61.5143	0.0114627	0.00148527	61.5143	0.0121928	0.00159687
61.6635	0.00360436	0.000601438	61.6645	0.0044717	0.00105252	61.6645	0.00883437	0.00163006	61.6645	0.0114761	0.00160091	61.6645	0.0121747	0.00148657
61.8137	0.00366698	0.00046153	61.8147	0.00451367	0.00109421	61.8147	0.00879817	0.00153425	61.8147	0.0114557	0.00131827	61.8147	0.0121014	0.00159816
61.964	0.00368481	0.000681011	61.9649	0.00447603	0.00102701	61.9649	0.00886692	0.00162706	61.9649	0.0113968	0.00131566	61.9649	0.0120774	0.0017472
62.1142	0.00368349	0.000632172	62.1152	0.00447324	0.000973535	62.1152	0.00882	0.00163506	62.1152	0.0114577	0.00121624	62.1152	0.0120805	0.00155943
62.2644	0.00363277	0.000650436	62.2654	0.00450106	0.00090001	62.2654	0.00875438	0.00152715	62.2654	0.0113638	0.00111815	62.2654	0.0120739	0.00146559
62.4146	0.00360815	0.000715697	62.4156	0.0045558	0.000942009	62.4156	0.00878339	0.00149507	62.4156	0.0113665	0.00116233	62.4156	0.0120359	0.00145244
62.5648	0.00361669	0.000670142	62.5658	0.00454854	0.000844312	62.5658	0.00883065	0.00145519	62.5658	0.0113137	0.00108756	62.5658	0.0119968	0.00155856
62.715	0.00358017	0.000645073	62.716	0.00456582	0.000835231	62.716	0.00876098	0.00140478	62.716	0.0113601	0.00131191	62.716	0.0120525	0.00166827
62.8653	0.00363423	0.000613823	62.8662	0.00456631	0.000841752	62.8662	0.0087399	0.00168375	62.8662	0.011378	0.00107612	62.8662	0.0120778	0.00153638
63.0155	0.00363065	0.000555518	63.0165	0.00458122	0.00101935	63.0165	0.00872203	0.00157523	63.0165	0.0114335	0.00121795	63.0165	0.0120364	0.00144797
63.1657	0.00355017	0.00052043	63.1667	0.00453246	0.00118525	63.1667	0.00870504	0.00147307	63.1667	0.011371	0.00112653	63.1667	0.0120714	0.00155203
63.3159	0.00356866	0.000474931	63.3169	0.00450793	0.00110371	63.3169	0.00868808	0.00145595	63.3169	0.0113807	0.00109383	63.3169	0.0119902	0.00169798
63.4661	0.00352554	0.000532263	63.4671	0.00449528	0.00103406	63.4671	0.00860639	0.0016523	63.4671	0.0113433	0.00118334	63.4671	0.0120179	0.00147396
63.6163	0.00351389	0.000485382	63.6173	0.00451959	0.0011561	63.6173	0.00852713	0.00152057	63.6173	0.0113287	0.00105719	63.6173	0.0118846	0.00157581
63.7665	0.00350567	0.00060256	63.7676	0.00453795	0.00119535	63.7676	0.00857229	0.00116445	63.7676	0.0111731	0.00113519	63.7676	0.0118866	0.00175959
63.9168	0.00349222	0.000417524	63.9178	0.00451502	0.00105746	63.9178	0.00843296	0.00113972	63.9178	0.0110618	0.00105198	63.9178	0.01179	0.00135673
64.067	0.00351013	0.000494645	64.068	0.00449003	0.000856678	64.068	0.00836192	0.0012016	64.068	0.0109207	0.000961371	64.068	0.0117322	0.0013743
64.2172	0.00345505	0.000690126	64.2182	0.00441594	0.000931006	64.2182	0.00830547	0.00140717	64.2182	0.0107187	0.000982939	64.2182	0.0115585	0.00134955
64.3674	0.00344031	0.000508435	64.3684	0.00437152	0.000876131	64.3684	0.00819454	0.00135109	64.3684	0.010618	0.00126592	64.3684	0.011319	0.0014048
64.5176	0.0033499	0.00056894	64.5186	0.0043046	0.000958543	64.5186	0.00802823	0.00133384	64.5186	0.0104886	0.00120357	64.5186	0.0111422	0.00142883
64.6678	0.00333673	0.000562114	64.6689	0.00422261	0.00103169	64.6689	0.00788092	0.00122501	64.6689	0.0102563	0.00114403	64.6689	0.0110434	0.00134095
64.8181	0.0032308	0.000419437	64.8191	0.00422916	0.000932587	64.8191	0.00783346	0.00125479	64.8191	0.0101318	0.00104519	64.8191	0.0108756	0.00121577
64.9683	0.00322577	0.00047372	64.9693	0.0041644	0.00102553	64.9693	0.00775453	0.00133872	64.9693	0.00987645	0.00100467	64.9693	0.0108113	0.00117167
65.1185	0.00271668	0.000483739	65.1195	0.0034337	0.00082458	65.1195	0.00626123	0.00100708	65.1195	0.00809448	0.000631203	65.1195	0.00870829	0.000889669
65.2687	0.00132036	0.000215023	65.2697	0.00162554	0.0003707	65.2697	0.00293492	0.000464521	65.2697	0.003799	0.000270141	65.2697	0.00408826	0.000255383
65.4189	0.000369776	9.2771e-05	65.42	0.000421596	8.74489e-05	65.42	0.000776548	7.06758e-05	65.42	0.000988037	5.83425e-05	65.42	0.00110772	8.64936e-05
65.5691	5.19624e-05	2.84035e-05	65.5702	6.5687e-05	2.45602e-05	65.5702	0.000111184	2.9617e-05	65.5702	0.000146294	2.68693e-05	65.5702	0.000171904	3.29451e-05
65.7194	3.90551e-06	4.87836e-06	65.7204	5.31301e-06	6.40605e-06	65.7204	8.2678e-06	6.44611e-06	65.7204	1.289e-05	1.17036e-05	65.7204	1.81414e-05	1.42395e-05
65.8696	1.58696e-07	9.52174e-07	65.8706	5.92191e-08	3.55315e-07	65.8706	1.59442e-07	9.5665e-07	65.8706	7.12988e-07	2.26809e-06	65.8706	6.93708e-07	8.63639e-07

## Sheet: B, vapor, 0.7
fluid component density profiles ρBv(y), and uncertainty ΔρBv(y) for:
eAB / ef = 0.7
component B
vapor side
The component density profiles are indicated with the bulk vapor component concentration xA''
xA'' =	0.2120 mol mol-1		xA'' =	0.251 mol mol-1		xA'' =	0.381 mol mol-1		xA'' =	0.444 mol mol-1		xA'' =	0.539 mol mol-1
y / σ	ρBv(y) / σ-3	ΔρBv(y) / σ-3	y / σ	ρBv(y) / σ-3	ΔρBv(y) / σ-3	y / σ	ρBv(y) / σ-3	ΔρBv(y) / σ-3	y / σ	ρBv(y) / σ-3	ΔρBv(y) / σ-3	y / σ	ρBv(y) / σ-3	ΔρBv(y) / σ-3
4.88201	0	0	4.88209	0	0	4.88209	0	0	4.88209	0	0	4.88209	0	0
5.03222	0	0	5.0323	0	0	5.0323	0	0	5.0323	0	0	5.0323	0	0
5.18244	1.10569e-08	6.63412e-08	5.18252	0	0	5.18252	2.28975e-09	1.37385e-08	5.18252	1.22301e-08	7.33803e-08	5.18252	0	0
5.33266	0.000409198	6.30308e-05	5.33274	0.000507326	7.69471e-05	5.33274	0.000389091	4.06824e-05	5.33274	0.000252612	3.5919e-05	5.33274	0.00014547	1.76276e-05
5.48287	0.0147692	0.00176867	5.48296	0.0165915	0.00159027	5.48296	0.00956623	0.00108534	5.48296	0.0053772	0.000521683	5.48296	0.00293812	0.000321055
5.63309	0.059437	0.00705552	5.63318	0.0604557	0.00637997	5.63318	0.0263237	0.00219964	5.63318	0.0118278	0.0010803	5.63318	0.00558082	0.000820604
5.7833	0.0680927	0.00771965	5.78339	0.0653306	0.00657852	5.78339	0.0239007	0.00214986	5.78339	0.00893471	0.000947327	5.78339	0.00355334	0.000553614
5.93352	0.0469945	0.00589197	5.93361	0.0454195	0.0051025	5.93361	0.017042	0.00167346	5.93361	0.00585396	0.000607188	5.93361	0.0020412	0.000365489
6.08373	0.0350372	0.00405627	6.08383	0.0357977	0.00408241	6.08383	0.0160801	0.0014994	6.08383	0.00563595	0.000510422	6.08383	0.0017607	0.000156526
6.23395	0.0312787	0.00389876	6.23405	0.0359638	0.00431301	6.23405	0.0255085	0.00182907	6.23405	0.0125576	0.000974411	6.23405	0.0046908	0.000390073
6.38417	0.0337113	0.00455912	6.38427	0.0495363	0.00639964	6.38427	0.073935	0.00588523	6.38427	0.0531277	0.00364944	6.38427	0.0218777	0.00271604
6.53438	0.0408846	0.00517108	6.53448	0.0744834	0.0102755	6.53448	0.156811	0.0127453	6.53448	0.113821	0.00704057	6.53448	0.042052	0.00466403
6.6846	0.0421861	0.00535093	6.6847	0.078282	0.0110802	6.6847	0.164627	0.0118928	6.6847	0.113001	0.00731124	6.6847	0.0366189	0.00320702
6.83481	0.0353023	0.00460755	6.83492	0.0601135	0.00819804	6.83492	0.117111	0.00830194	6.83492	0.0809126	0.00491168	6.83492	0.0242778	0.00211175
6.98503	0.027998	0.00388812	6.98514	0.0432979	0.00613576	6.98514	0.0819254	0.00539242	6.98514	0.0627374	0.00333258	6.98514	0.0190705	0.00177249
7.13524	0.0232514	0.00305573	7.13536	0.0336673	0.005018	7.13536	0.0681298	0.00461952	7.13536	0.065756	0.00376003	7.13536	0.0232771	0.00246196
7.28546	0.0205638	0.00255646	7.28557	0.0288008	0.00444559	7.28557	0.0696294	0.00606493	7.28557	0.0954469	0.00599487	7.28557	0.0411223	0.00505716
7.43568	0.01905	0.00244142	7.43579	0.0263918	0.00413047	7.43579	0.0770432	0.00774516	7.43579	0.137271	0.00955636	7.43579	0.0639114	0.00805857
7.58589	0.0180962	0.00234714	7.58601	0.0243584	0.00388847	7.58601	0.0754876	0.00872404	7.58601	0.146281	0.0109308	7.58601	0.0690983	0.00811633
7.73611	0.0173373	0.00220473	7.73623	0.0222415	0.00336772	7.73623	0.0629577	0.00744519	7.73623	0.123197	0.00877139	7.73623	0.059316	0.00633971
7.88632	0.0164839	0.00210625	7.88645	0.0201665	0.00314628	7.88645	0.0492975	0.00500053	7.88645	0.0976857	0.00730087	7.88645	0.0504409	0.00526861
8.03654	0.0158692	0.00215563	8.03666	0.0185361	0.00272174	8.03666	0.0393792	0.00415426	8.03666	0.0833915	0.00666654	8.03666	0.0498531	0.00560479
8.18675	0.0154015	0.00177205	8.18688	0.0172697	0.00237978	8.18688	0.0334806	0.0030917	8.18688	0.0797227	0.00747776	8.18688	0.0582843	0.00763711
8.33697	0.0151552	0.00165807	8.3371	0.016595	0.00192381	8.3371	0.0297876	0.00297929	8.3371	0.0805211	0.00826584	8.3371	0.070822	0.0101244
8.48719	0.0148823	0.00167284	8.48732	0.016067	0.0019764	8.48732	0.0271994	0.0026266	8.48732	0.0775291	0.00908927	8.48732	0.0762238	0.0109829
8.6374	0.0149178	0.00113277	8.63754	0.0157217	0.00212452	8.63754	0.0245254	0.00219766	8.63754	0.0680092	0.00777265	8.63754	0.0712487	0.00996834
8.78762	0.014759	0.00143469	8.78775	0.0154586	0.00193275	8.78775	0.0220272	0.00169224	8.78775	0.0568162	0.00718727	8.78775	0.062415	0.0084718
8.93783	0.0146907	0.00157594	8.93797	0.0152058	0.00179238	8.93797	0.020118	0.00133929	8.93797	0.04734	0.00607291	8.93797	0.0557696	0.00799949
9.08805	0.0145777	0.00167446	9.08819	0.0150482	0.00163464	9.08819	0.01872	0.000954571	9.08819	0.0408348	0.00493833	9.08819	0.0525843	0.00782171
9.23826	0.0146416	0.00154746	9.23841	0.0149043	0.00159358	9.23841	0.0176884	0.000814713	9.23841	0.0362223	0.00498763	9.23841	0.0510667	0.00771877
9.38848	0.0145812	0.00152627	9.38863	0.014753	0.00166278	9.38863	0.0170232	0.000762799	9.38863	0.0323736	0.00469269	9.38863	0.0489173	0.00810928
9.53869	0.0145988	0.00189813	9.53884	0.0146047	0.00148569	9.53884	0.0164185	0.000612711	9.53884	0.0290565	0.0043186	9.53884	0.0445592	0.00667136
9.68891	0.0144952	0.00174209	9.68906	0.014601	0.00123493	9.68906	0.016115	0.000314477	9.68906	0.0260461	0.00334565	9.68906	0.0390067	0.00590576
9.83913	0.0145038	0.00166678	9.83928	0.0146874	0.0014717	9.83928	0.0157984	0.000600021	9.83928	0.023447	0.00293729	9.83928	0.0338154	0.00506757
9.98934	0.014551	0.00172299	9.9895	0.0145871	0.00149347	9.9895	0.0155062	0.000517274	9.9895	0.0215384	0.00237373	9.9895	0.0297142	0.00434759
10.1396	0.0144556	0.00172397	10.1397	0.0144924	0.00144883	10.1397	0.0154339	0.000642748	10.1397	0.0200014	0.00186131	10.1397	0.0265228	0.00357043
10.2898	0.0144646	0.00135676	10.2899	0.0143987	0.00128628	10.2899	0.0151411	0.000484371	10.2899	0.0188567	0.0019125	10.2899	0.0238342	0.00346718
10.44	0.0143985	0.00153299	10.4402	0.0145001	0.00152136	10.4402	0.0150197	0.000399247	10.4402	0.0180206	0.00175289	10.4402	0.0214993	0.00286905
10.5902	0.0144685	0.00142528	10.5904	0.0143943	0.000998823	10.5904	0.0149731	0.000454662	10.5904	0.0173304	0.00168169	10.5904	0.0194257	0.00249063
10.7404	0.0144754	0.0013879	10.7406	0.014475	0.00145594	10.7406	0.0150728	0.000702555	10.7406	0.0168198	0.00158171	10.7406	0.0176408	0.0022387
10.8906	0.0144287	0.00123522	10.8908	0.0144423	0.00145325	10.8908	0.0149257	0.000724443	10.8908	0.01641	0.00139176	10.8908	0.0162558	0.00192638
11.0409	0.0143892	0.00167121	11.041	0.0145738	0.0013529	11.041	0.0149005	0.000589316	11.041	0.0161055	0.00119445	11.041	0.0151478	0.00134156
11.1911	0.0144041	0.00164283	11.1912	0.0146359	0.00173982	11.1912	0.0148176	0.00020705	11.1912	0.0158742	0.00122571	11.1912	0.0142888	0.00106164
11.3413	0.0143195	0.00160763	11.3415	0.0146061	0.00210837	11.3415	0.014823	0.000230103	11.3415	0.0157654	0.00109992	11.3415	0.0136421	0.000954638
11.4915	0.0144214	0.00156087	11.4917	0.0145187	0.00194979	11.4917	0.0148408	0.000310807	11.4917	0.0155843	0.00126161	11.4917	0.0131329	0.00109488
11.6417	0.0143229	0.00136413	11.6419	0.0145611	0.00201531	11.6419	0.0149094	0.000532472	11.6419	0.0155574	0.00130927	11.6419	0.012696	0.00120514
11.7919	0.0144811	0.00139103	11.7921	0.0144696	0.00154353	11.7921	0.0148741	0.000676635	11.7921	0.0155099	0.00133738	11.7921	0.0123414	0.00115428
11.9421	0.0144097	0.00120383	11.9423	0.0145533	0.00150256	11.9423	0.0149013	0.00076047	11.9423	0.0154343	0.00115034	11.9423	0.0120973	0.000924847
12.0924	0.0144092	0.001165	12.0926	0.0146252	0.00146782	12.0926	0.0148724	0.000628338	12.0926	0.0154299	0.00112397	12.0926	0.0119384	0.00101894
12.2426	0.014392	0.00135717	12.2428	0.0146288	0.00183595	12.2428	0.014842	0.000542256	12.2428	0.0154123	0.00142181	12.2428	0.0118082	0.000971433
12.3928	0.0143925	0.00127188	12.393	0.0145799	0.00137715	12.393	0.0148135	0.000782664	12.393	0.0153482	0.00161433	12.393	0.0117991	0.00100198
12.543	0.014392	0.000854063	12.5432	0.0146144	0.00165629	12.5432	0.0148048	0.000969001	12.5432	0.0153479	0.00163102	12.5432	0.0116918	0.000852128
12.6932	0.0144223	0.000881796	12.6934	0.0144568	0.00132322	12.6934	0.0148956	0.000823517	12.6934	0.0153554	0.00190401	12.6934	0.011606	0.000740921
12.8434	0.0144285	0.00100692	12.8436	0.0145293	0.00112927	12.8436	0.0148082	0.000673868	12.8436	0.015379	0.00152411	12.8436	0.0115625	0.000728667
12.9937	0.0144311	0.00100189	12.9939	0.0146025	0.00143479	12.9939	0.0148748	0.000732522	12.9939	0.0154252	0.00171911	12.9939	0.0115888	0.000828974
13.1439	0.0144355	0.00114202	13.1441	0.0145813	0.0014058	13.1441	0.0148846	0.000789662	13.1441	0.0153596	0.00154937	13.1441	0.0115772	0.000966199
13.2941	0.0143425	0.00120211	13.2943	0.0145555	0.00149042	13.2943	0.0148354	0.000509365	13.2943	0.0153813	0.00139538	13.2943	0.0115393	0.000763479
13.4443	0.0142797	0.000850763	13.4445	0.014631	0.00136528	13.4445	0.0148472	0.000607084	13.4445	0.0153114	0.0013219	13.4445	0.0115292	0.000769833
13.5945	0.0142916	0.00140615	13.5947	0.0145857	0.00116183	13.5947	0.0149232	0.000239214	13.5947	0.0153265	0.00119973	13.5947	0.0115099	0.000741997
13.7447	0.0142438	0.00105104	13.7449	0.0146742	0.00133349	13.7449	0.0148205	0.000200918	13.7449	0.0152568	0.00108294	13.7449	0.011575	0.000740614
13.8949	0.0142748	0.00109034	13.8952	0.0147882	0.00156534	13.8952	0.0148103	0.000269726	13.8952	0.0151675	0.000678559	13.8952	0.0115588	0.000824937
14.0452	0.0142083	0.00105113	14.0454	0.0146425	0.00138908	14.0454	0.0146898	0.000405568	14.0454	0.015207	0.000893204	14.0454	0.0115062	0.000578184
14.1954	0.0142557	0.00112515	14.1956	0.0146309	0.00128113	14.1956	0.0147274	0.000507216	14.1956	0.0151859	0.000975734	14.1956	0.0115139	0.000697079
14.3456	0.0143262	0.00103623	14.3458	0.0146184	0.00125382	14.3458	0.0148085	0.000762802	14.3458	0.015097	0.000716114	14.3458	0.0114354	0.000636645
14.4958	0.0142505	0.00116882	14.496	0.0147179	0.00104742	14.496	0.0147758	0.000703995	14.496	0.0150955	0.000963077	14.496	0.0114727	0.000757553
14.646	0.0142113	0.0010232	14.6463	0.0147291	0.00127543	14.6463	0.0146889	0.000465661	14.6463	0.0150866	0.000727702	14.6463	0.0114976	0.000648897
14.7962	0.0141988	0.000964125	14.7965	0.0146991	0.00115729	14.7965	0.014702	0.000545633	14.7965	0.0151737	0.000788477	14.7965	0.0115062	0.000612604
14.9465	0.0141448	0.00106492	14.9467	0.0147023	0.0011232	14.9467	0.014687	0.000561699	14.9467	0.0151893	0.000855684	14.9467	0.0115297	0.000680017
15.0967	0.014213	0.000819082	15.0969	0.0146881	0.00109693	15.0969	0.0147196	0.000471269	15.0969	0.0151315	0.000729215	15.0969	0.0115173	0.000692803
15.2469	0.014226	0.00109624	15.2471	0.0147654	0.00132995	15.2471	0.0145937	0.000642195	15.2471	0.0151021	0.000847932	15.2471	0.011443	0.00061706
15.3971	0.0142068	0.00110179	15.3973	0.0147625	0.00153126	15.3973	0.0146687	0.000872371	15.3973	0.0150888	0.000810121	15.3973	0.0114227	0.000462929
15.5473	0.0141651	0.00133164	15.5476	0.0147434	0.00132707	15.5476	0.0146685	0.000603964	15.5476	0.015095	0.00101641	15.5476	0.0113667	0.00062351
15.6975	0.0142492	0.00123431	15.6978	0.0147511	0.00133823	15.6978	0.0146391	0.000742652	15.6978	0.0150832	0.00128128	15.6978	0.0113643	0.000720066
15.8478	0.0141736	0.000924707	15.848	0.014708	0.00130615	15.848	0.0147425	0.000835323	15.848	0.015119	0.00102629	15.848	0.0113354	0.000555898
15.998	0.0141933	0.000748255	15.9982	0.0146784	0.00133543	15.9982	0.0146979	0.000792091	15.9982	0.0150681	0.000733742	15.9982	0.0113861	0.000394888
16.1482	0.0141126	0.000662767	16.1484	0.0146898	0.00128765	16.1484	0.0147207	0.000845816	16.1484	0.0151438	0.000781684	16.1484	0.0113894	0.000440073
16.2984	0.0142323	0.000702442	16.2987	0.0146946	0.00126138	16.2987	0.0147412	0.000936888	16.2987	0.0151443	0.000712219	16.2987	0.0114272	0.000796175
16.4486	0.014188	0.000956675	16.4489	0.0145885	0.00108245	16.4489	0.0147435	0.000858964	16.4489	0.01515	0.000738887	16.4489	0.0113769	0.000611131
16.5988	0.0141021	0.00113866	16.5991	0.0146204	0.00114666	16.5991	0.0147201	0.00059798	16.5991	0.0151724	0.000920309	16.5991	0.0113704	0.00076138
16.749	0.0141307	0.00117201	16.7493	0.0146407	0.00113101	16.7493	0.0146715	0.00070615	16.7493	0.0151952	0.00125599	16.7493	0.0113996	0.000605889
16.8993	0.0140856	0.0011486	16.8995	0.0145835	0.00127896	16.8995	0.014658	0.000500327	16.8995	0.0152931	0.00122459	16.8995	0.0113385	0.000638248
17.0495	0.0141086	0.00112729	17.0497	0.0145425	0.00130342	17.0497	0.0146803	0.000651876	17.0497	0.0152407	0.000823027	17.0497	0.0113471	0.00066998
17.1997	0.0141456	0.000735821	17.2	0.0146259	0.00139488	17.2	0.0147062	0.000617075	17.2	0.0151876	0.000838586	17.2	0.0113284	0.000601995
17.3499	0.0141398	0.00105319	17.3502	0.0146634	0.00127729	17.3502	0.0146882	0.000611896	17.3502	0.0152609	0.00127853	17.3502	0.0113291	0.00068836
17.5001	0.0141757	0.00101982	17.5004	0.0146253	0.00112621	17.5004	0.0147368	0.000650584	17.5004	0.0152364	0.000937796	17.5004	0.0113049	0.00065598
17.6503	0.0141284	0.000872179	17.6506	0.014596	0.00127953	17.6506	0.0146667	0.000683049	17.6506	0.0151892	0.00117438	17.6506	0.0113143	0.000542101
17.8006	0.0142538	0.000885385	17.8008	0.0145757	0.00131331	17.8008	0.0146712	0.000466502	17.8008	0.0151895	0.00122581	17.8008	0.0113124	0.000609131
17.9508	0.0141829	0.000899479	17.9511	0.0144407	0.000997913	17.9511	0.0147753	0.000229807	17.9511	0.0152466	0.00154431	17.9511	0.0113605	0.000791669
18.101	0.0141363	0.000792108	18.1013	0.0143872	0.000867212	18.1013	0.0147476	0.000904267	18.1013	0.0152919	0.00141174	18.1013	0.0113044	0.000766074
18.2512	0.0141031	0.000882616	18.2515	0.0145094	0.00100732	18.2515	0.0146995	0.00059492	18.2515	0.0153077	0.00121224	18.2515	0.0112954	0.000700213
18.4014	0.0140124	0.000562613	18.4017	0.0146185	0.00100754	18.4017	0.0146965	0.000856176	18.4017	0.0152143	0.000802357	18.4017	0.0112705	0.000817796
18.5516	0.0139756	0.000832633	18.5519	0.0145514	0.000950959	18.5519	0.0147798	0.00113591	18.5519	0.0151677	0.00102136	18.5519	0.0112903	0.000807666
18.7019	0.0141362	0.000795052	18.7021	0.0145285	0.000844826	18.7021	0.0147385	0.000991312	18.7021	0.0151385	0.000908271	18.7021	0.0112854	0.000862395
18.8521	0.0141041	0.000508135	18.8524	0.0144391	0.000920263	18.8524	0.0148101	0.00106421	18.8524	0.0151231	0.00131082	18.8524	0.0112825	0.000949299
19.0023	0.0140861	0.000617065	19.0026	0.0143488	0.000543256	19.0026	0.0147461	0.000805159	19.0026	0.0151408	0.00112957	19.0026	0.0113062	0.000929357
19.1525	0.014194	0.000584742	19.1528	0.0143848	0.000651009	19.1528	0.0147657	0.00109465	19.1528	0.0150707	0.00107662	19.1528	0.011314	0.000987239
19.3027	0.0140893	0.000893831	19.303	0.0144105	0.000727642	19.303	0.0146764	0.00080507	19.303	0.0149808	0.00123425	19.303	0.0112657	0.00091359
19.4529	0.0140804	0.000886585	19.4532	0.0143825	0.000742419	19.4532	0.0147378	0.000766216	19.4532	0.0151089	0.00111446	19.4532	0.0111965	0.001106
19.6031	0.0140513	0.00107398	19.6035	0.0144516	0.000640054	19.6035	0.0148141	0.000874115	19.6035	0.0150845	0.00131035	19.6035	0.0112179	0.000914409
19.7534	0.0140488	0.00116647	19.7537	0.0144264	0.00068332	19.7537	0.0148503	0.000921157	19.7537	0.0151651	0.00136326	19.7537	0.0112169	0.000799083
19.9036	0.0140168	0.00115439	19.9039	0.0145343	0.000921388	19.9039	0.0148563	0.000634763	19.9039	0.0150458	0.00126892	19.9039	0.0112095	0.000747539
20.0538	0.0141195	0.00127794	20.0541	0.0144716	0.000735991	20.0541	0.0148358	0.000606518	20.0541	0.0150173	0.00131453	20.0541	0.01117	0.000746883
20.204	0.0140996	0.00120722	20.2043	0.0145174	0.000955629	20.2043	0.0147529	0.000612685	20.2043	0.0150704	0.00137265	20.2043	0.0112424	0.000842887
20.3542	0.0141357	0.00159998	20.3545	0.0145144	0.000505584	20.3545	0.0146919	0.000716767	20.3545	0.0150058	0.00163629	20.3545	0.0112116	0.000842981
20.5044	0.014193	0.00156773	20.5048	0.0145151	0.000628095	20.5048	0.0147226	0.000742938	20.5048	0.0150714	0.00131455	20.5048	0.0111865	0.000790053
20.6547	0.014296	0.00171192	20.655	0.0144893	0.000817688	20.655	0.0147386	0.000771077	20.655	0.0150349	0.00127352	20.655	0.0111459	0.00049532
20.8049	0.0142654	0.00143333	20.8052	0.0144336	0.000693061	20.8052	0.0147004	0.000844196	20.8052	0.0150219	0.0012389	20.8052	0.0112389	0.000683805
20.9551	0.0142184	0.00136267	20.9554	0.0144931	0.000800706	20.9554	0.0147546	0.00063451	20.9554	0.0151057	0.00105297	20.9554	0.0113082	0.000711543
21.1053	0.0142353	0.00104465	21.1056	0.0144363	0.00083775	21.1056	0.0147223	0.000755723	21.1056	0.0150299	0.00120058	21.1056	0.0112917	0.000812705
21.2555	0.0141942	0.00115032	21.2559	0.014435	0.000926768	21.2559	0.0147322	0.000664034	21.2559	0.0149876	0.00118172	21.2559	0.0112688	0.000687151
21.4057	0.0140978	0.00123103	21.4061	0.0144625	0.000778161	21.4061	0.0146479	0.000513683	21.4061	0.0149658	0.00111687	21.4061	0.0112922	0.000468461
21.5559	0.0140153	0.00128014	21.5563	0.0143812	0.000676674	21.5563	0.0147054	0.000253982	21.5563	0.0150044	0.000874609	21.5563	0.0112407	0.000379423
21.7062	0.0139533	0.00136892	21.7065	0.0144239	0.000434163	21.7065	0.0146964	0.000451732	21.7065	0.0150974	0.000997417	21.7065	0.0112074	0.000458835
21.8564	0.014084	0.000969946	21.8567	0.0144551	0.000457996	21.8567	0.0145888	0.000326784	21.8567	0.0150592	0.000847748	21.8567	0.0111455	0.00047656
22.0066	0.0140979	0.000976194	22.0069	0.014447	0.000346945	22.0069	0.0145302	0.000507478	22.0069	0.0150343	0.000948615	22.0069	0.0112827	0.000568948
22.1568	0.0140374	0.00110656	22.1572	0.0145161	0.000519039	22.1572	0.0145885	0.000525079	22.1572	0.0150706	0.00115795	22.1572	0.0112426	0.000558557
22.307	0.0139305	0.00134633	22.3074	0.0144578	0.000439121	22.3074	0.0146092	0.00052753	22.3074	0.015166	0.00113992	22.3074	0.0112149	0.000638123
22.4572	0.0139576	0.00135989	22.4576	0.0145932	0.000157125	22.4576	0.0145678	0.000386339	22.4576	0.0151927	0.00126518	22.4576	0.0112862	0.000901898
22.6075	0.0139789	0.000903932	22.6078	0.0144857	0.000510384	22.6078	0.0146386	0.000341709	22.6078	0.0151451	0.00122667	22.6078	0.0112112	0.000606892
22.7577	0.0140258	0.00146781	22.758	0.0144971	0.000933916	22.758	0.01462	0.000289868	22.758	0.0151607	0.00116395	22.758	0.0111697	0.000769937
22.9079	0.0140009	0.00120719	22.9082	0.0145483	0.000930728	22.9082	0.0147035	0.000495995	22.9082	0.015104	0.00129621	22.9082	0.0111463	0.000687141
23.0581	0.0139693	0.00144414	23.0585	0.0145011	0.000879721	23.0585	0.0145869	0.000278991	23.0585	0.01517	0.00144587	23.0585	0.0112219	0.000295999
23.2083	0.0140925	0.0014119	23.2087	0.0144834	0.000891518	23.2087	0.0146821	0.000489365	23.2087	0.0150212	0.00146464	23.2087	0.0111804	0.000136995
23.3585	0.0139899	0.00112087	23.3589	0.0144745	0.000807073	23.3589	0.0146072	0.000299666	23.3589	0.0150958	0.00125274	23.3589	0.0111917	8.96737e-05
23.5088	0.0140266	0.000917708	23.5091	0.0144936	0.000723855	23.5091	0.014621	0.00046306	23.5091	0.0150705	0.00133384	23.5091	0.0111673	0.000272348
23.659	0.013989	0.000785784	23.6593	0.0144546	0.000519899	23.6593	0.0146058	0.000651422	23.6593	0.0151284	0.00125198	23.6593	0.0111746	6.17911e-05
23.8092	0.0140507	0.00100782	23.8096	0.0143245	0.000751591	23.8096	0.0146219	0.000533135	23.8096	0.0151468	0.00109049	23.8096	0.0112594	0.000252346
23.9594	0.014034	0.00102035	23.9598	0.014397	0.000805726	23.9598	0.0146009	0.000278367	23.9598	0.0151259	0.00114354	23.9598	0.0111543	0.000190669
24.1096	0.0140696	0.000875729	24.11	0.0144522	0.0007714	24.11	0.0146674	0.000657405	24.11	0.0151465	0.00129332	24.11	0.011176	0.000317852
24.2598	0.0141326	0.00104238	24.2602	0.0144238	0.000326453	24.2602	0.0146064	0.0007015	24.2602	0.0151843	0.00136135	24.2602	0.0111635	0.000411875
24.41	0.0140656	0.00119236	24.4104	0.0145182	0.000333829	24.4104	0.014582	0.00051817	24.4104	0.0152671	0.00131191	24.4104	0.011274	0.000347494
24.5603	0.0140084	0.00135568	24.5606	0.0144991	0.000485055	24.5606	0.0145134	0.000321521	24.5606	0.0151554	0.00121266	24.5606	0.011181	0.000322005
24.7105	0.0140432	0.00104531	24.7109	0.0145207	0.000759378	24.7109	0.0144051	0.000262649	24.7109	0.0151455	0.00101582	24.7109	0.0111712	0.000195143
24.8607	0.0140389	0.00100184	24.8611	0.0143986	0.000649097	24.8611	0.0144599	0.000685114	24.8611	0.0151045	0.00130792	24.8611	0.0111022	0.000365355
25.0109	0.0140523	0.000951035	25.0113	0.0144413	0.000537051	25.0113	0.0144017	0.000732249	25.0113	0.0151519	0.00129789	25.0113	0.0111093	0.00029956
25.1611	0.0140396	0.00114882	25.1615	0.0143736	0.00052909	25.1615	0.0143838	0.000818846	25.1615	0.0151176	0.0013405	25.1615	0.0111734	0.000250445
25.3113	0.0140471	0.000851267	25.3117	0.014396	0.00049854	25.3117	0.0144266	0.000569923	25.3117	0.0151558	0.00134797	25.3117	0.0111611	0.000339434
25.4616	0.0139124	0.000882776	25.462	0.0143924	0.000356089	25.462	0.0144234	0.000622348	25.462	0.0151319	0.00156494	25.462	0.0111939	0.000412421
25.6118	0.0139831	0.00110068	25.6122	0.0144328	0.000434412	25.6122	0.0145114	0.000600777	25.6122	0.0152053	0.00125326	25.6122	0.0112465	0.000318612
25.762	0.0141067	0.000964722	25.7624	0.0145148	0.000810038	25.7624	0.0146223	0.000467949	25.7624	0.0151226	0.00129914	25.7624	0.0111806	0.000260818
25.9122	0.0140623	0.00119506	25.9126	0.0145705	0.00077963	25.9126	0.0145704	0.000493708	25.9126	0.0151444	0.00125144	25.9126	0.0111825	0.000307745
26.0624	0.0139644	0.00115543	26.0628	0.0144944	0.000709978	26.0628	0.0145384	0.000401785	26.0628	0.0151455	0.0011991	26.0628	0.0111902	0.00049988
26.2126	0.0139128	0.00118331	26.213	0.0144661	0.000858482	26.213	0.0145529	0.000635529	26.213	0.0150735	0.000970145	26.213	0.0111481	0.000412626
26.3628	0.0139084	0.00129429	26.3633	0.0145096	0.000665269	26.3633	0.014558	0.000373109	26.3633	0.0150151	0.000900736	26.3633	0.011078	0.000460601
26.5131	0.0138663	0.00089276	26.5135	0.0144197	0.00059259	26.5135	0.0145752	0.000465675	26.5135	0.0150045	0.00111968	26.5135	0.0111804	0.000363697
26.6633	0.0139656	0.000858611	26.6637	0.014566	0.00055967	26.6637	0.0145052	0.000278478	26.6637	0.0149516	0.00111885	26.6637	0.0111531	0.000218899
26.8135	0.0140699	0.000780565	26.8139	0.0145715	0.000521093	26.8139	0.0144452	0.000326467	26.8139	0.0150452	0.0009579	26.8139	0.0111377	0.000243624
26.9637	0.014027	0.000878915	26.9641	0.0145631	0.000582072	26.9641	0.0144616	0.000280927	26.9641	0.0150017	0.000985165	26.9641	0.0112102	0.00012389
27.1139	0.0139504	0.000780369	27.1144	0.0146019	0.000703019	27.1144	0.0145642	0.000484211	27.1144	0.0149743	0.00121449	27.1144	0.0112135	7.3192e-05
27.2641	0.0138771	0.000593798	27.2646	0.0144887	0.000642174	27.2646	0.014533	0.000668994	27.2646	0.0149509	0.000908169	27.2646	0.0110942	0.00030028
27.4144	0.0139189	0.000711041	27.4148	0.014492	0.000388841	27.4148	0.0144457	0.000465116	27.4148	0.0149824	0.00119187	27.4148	0.011128	0.000257939
27.5646	0.0139624	0.000524485	27.565	0.0145296	0.000696427	27.565	0.0146155	0.000531016	27.565	0.0148612	0.00112828	27.565	0.0111958	0.000243441
27.7148	0.0139936	0.000668845	27.7152	0.0144675	0.00060625	27.7152	0.0145921	0.000678432	27.7152	0.014886	0.000827214	27.7152	0.0112003	0.000237043
27.865	0.0139997	0.000527178	27.8654	0.0144362	0.000675304	27.8654	0.0144951	0.00066981	27.8654	0.0149389	0.000862799	27.8654	0.0111292	0.00040184
28.0152	0.0138611	0.000491058	28.0157	0.0144334	0.000686862	28.0157	0.0145663	0.000386801	28.0157	0.0149242	0.00117946	28.0157	0.011147	0.000243051
28.1654	0.0139512	0.00059196	28.1659	0.0144498	0.000710075	28.1659	0.014591	0.000355703	28.1659	0.0148899	0.000990764	28.1659	0.0111877	0.000416062
28.3157	0.01398	0.000271537	28.3161	0.0145129	0.000666189	28.3161	0.0145667	0.000365297	28.3161	0.0149231	0.000739432	28.3161	0.0111418	0.000468025
28.4659	0.0138599	0.000441154	28.4663	0.014518	0.000712965	28.4663	0.0146149	0.000227893	28.4663	0.0150409	0.000723075	28.4663	0.0111741	0.000481568
28.6161	0.0138755	0.000572495	28.6165	0.0144773	0.000533204	28.6165	0.0145282	0.000362446	28.6165	0.0149388	0.000870107	28.6165	0.011209	0.000379796
28.7663	0.0139541	0.000541145	28.7668	0.0144439	0.000514613	28.7668	0.014557	0.000435115	28.7668	0.0149791	0.00101635	28.7668	0.0111338	0.000322043
28.9165	0.0139466	0.000972503	28.917	0.0145564	0.000500375	28.917	0.0145498	0.000329303	28.917	0.0149984	0.000783637	28.917	0.0111485	0.000432057
29.0667	0.0139054	0.000778366	29.0672	0.0145416	0.000586548	29.0672	0.0145186	0.000764375	29.0672	0.0150459	0.000530004	29.0672	0.0111169	0.000579827
29.2169	0.0138672	0.000682588	29.2174	0.0145566	0.000803001	29.2174	0.0145158	0.000809852	29.2174	0.0149997	0.000668369	29.2174	0.0111423	0.000731998
29.3672	0.0138539	0.000320991	29.3676	0.0145581	0.000658965	29.3676	0.0145023	0.000818911	29.3676	0.0150024	0.000671287	29.3676	0.0110684	0.000860924
29.5174	0.0138778	0.000319492	29.5178	0.014558	0.000578263	29.5178	0.0145433	0.000562128	29.5178	0.0150001	0.000820407	29.5178	0.011058	0.000882359
29.6676	0.0138474	0.000452022	29.6681	0.0145533	0.000753405	29.6681	0.014511	0.00077736	29.6681	0.0149029	0.000794972	29.6681	0.0110811	0.000774315
29.8178	0.0138961	0.00056586	29.8183	0.0145998	0.000929653	29.8183	0.0144532	0.000699301	29.8183	0.0148813	0.000950761	29.8183	0.0111574	0.000687735
29.968	0.0138835	0.000481233	29.9685	0.0146011	0.000974656	29.9685	0.014412	0.000480474	29.9685	0.0148257	0.00100936	29.9685	0.0111333	0.000472592
30.1182	0.0138216	0.000466552	30.1187	0.0145603	0.0012141	30.1187	0.0143798	0.000415095	30.1187	0.014931	0.000838497	30.1187	0.0111606	0.000430561
30.2685	0.0137702	0.000503657	30.2689	0.0145199	0.00102879	30.2689	0.0144766	0.000286046	30.2689	0.015006	0.000827219	30.2689	0.011213	0.000557295
30.4187	0.0137706	0.000422576	30.4192	0.014526	0.000611024	30.4192	0.0145222	0.000613697	30.4192	0.0148924	0.000542731	30.4192	0.0111443	0.000332319
30.5689	0.0137908	0.000385427	30.5694	0.0145313	0.000798947	30.5694	0.0145872	0.000392185	30.5694	0.0148582	0.000524975	30.5694	0.011118	0.000329229
30.7191	0.0137162	0.000485542	30.7196	0.0144329	0.000835616	30.7196	0.0145499	0.000605543	30.7196	0.0148116	0.000454357	30.7196	0.0111291	0.000298409
30.8693	0.0136671	0.00061044	30.8698	0.0145438	0.000662672	30.8698	0.014437	0.000612296	30.8698	0.0148952	0.00070103	30.8698	0.0111445	0.000258289
31.0195	0.0137097	0.000528812	31.02	0.0145009	0.000840436	31.02	0.0143131	0.000606178	31.02	0.0149156	0.000778427	31.02	0.011075	0.000297524
31.1698	0.0138073	0.000327545	31.1702	0.014486	0.000848149	31.1702	0.0144383	0.000533533	31.1702	0.0148299	0.000876923	31.1702	0.0110651	0.000207587
31.32	0.0139094	0.000367153	31.3205	0.0145068	0.000747484	31.3205	0.014462	0.000500446	31.3205	0.0148111	0.000663313	31.3205	0.0110561	0.000154947
31.4702	0.0139443	0.000593201	31.4707	0.0144824	0.000605703	31.4707	0.0143779	0.000620069	31.4707	0.0147909	0.000757358	31.4707	0.0111185	0.000406139
31.6204	0.01394	0.000786242	31.6209	0.014445	0.000652154	31.6209	0.0144463	0.000516674	31.6209	0.0148555	0.00049289	31.6209	0.0110962	0.000425906
31.7706	0.0138295	0.000859747	31.7711	0.014463	0.00072227	31.7711	0.0144556	0.000500636	31.7711	0.0148368	0.000580968	31.7711	0.011097	0.000256736
31.9208	0.0138121	0.000956636	31.9213	0.0144001	0.000790716	31.9213	0.014576	0.000561772	31.9213	0.0149225	0.000697894	31.9213	0.0110836	0.000202812
32.071	0.0137895	0.00117841	32.0715	0.0144997	0.000703251	32.0715	0.014497	0.000781556	32.0715	0.014895	0.000686634	32.0715	0.0111008	0.000182264
32.2213	0.0137848	0.00123573	32.2218	0.0144503	0.000741759	32.2218	0.0144785	0.000860744	32.2218	0.0147517	0.000505133	32.2218	0.0110976	0.000247853
32.3715	0.0138701	0.00100185	32.372	0.0143897	0.000675718	32.372	0.0145357	0.000750942	32.372	0.0146961	0.000650619	32.372	0.0111382	0.000168702
32.5217	0.0139865	0.000879573	32.5222	0.0144161	0.000589033	32.5222	0.0144692	0.000474258	32.5222	0.0146363	0.000344977	32.5222	0.0111136	0.000443459
32.6719	0.0140171	0.000940959	32.6724	0.0143976	0.000846555	32.6724	0.0145074	0.000530144	32.6724	0.0147766	0.000433579	32.6724	0.0110651	0.000444074
32.8221	0.0140883	0.000937787	32.8226	0.0144187	0.000898797	32.8226	0.0145043	0.000387852	32.8226	0.0147874	0.000596356	32.8226	0.0110991	0.000303076
32.9723	0.013936	0.00105155	32.9729	0.0144562	0.000829852	32.9729	0.0145785	0.000546393	32.9729	0.0148232	0.000557601	32.9729	0.011031	0.00018401
33.1226	0.0139615	0.000708345	33.1231	0.0144788	0.000869844	33.1231	0.0145494	0.000581004	33.1231	0.0147915	0.000561936	33.1231	0.0110602	0.000409792
33.2728	0.014017	0.000788079	33.2733	0.0144053	0.000813105	33.2733	0.0144253	0.000501766	33.2733	0.0147656	0.00068099	33.2733	0.011064	0.00043481
33.423	0.0140203	0.000682272	33.4235	0.0143957	0.000620333	33.4235	0.0144095	0.0004839	33.4235	0.014732	0.000746811	33.4235	0.0109987	0.000384091
33.5732	0.0139415	0.000317706	33.5737	0.0143525	0.000808849	33.5737	0.0144498	0.000307158	33.5737	0.014705	0.000599588	33.5737	0.0110233	0.000405319
33.7234	0.0139231	0.000503383	33.7239	0.0143658	0.000705647	33.7239	0.0145013	0.000508939	33.7239	0.0146487	0.000564811	33.7239	0.0110241	0.000441676
33.8736	0.0138828	0.000759862	33.8742	0.014341	0.000768413	33.8742	0.0144539	0.00050585	33.8742	0.0147404	0.00055848	33.8742	0.0110033	0.000416299
34.0238	0.013855	0.000305226	34.0244	0.0142683	0.000521169	34.0244	0.0145834	0.000380137	34.0244	0.014603	0.000345453	34.0244	0.01111	0.000381295
34.1741	0.0137948	0.000298542	34.1746	0.0143895	0.000445374	34.1746	0.0145044	0.000350335	34.1746	0.0147018	0.000333771	34.1746	0.0111604	0.00050285
34.3243	0.0137615	0.00031128	34.3248	0.0143778	0.0008544	34.3248	0.0145791	0.000326915	34.3248	0.0146823	0.000164961	34.3248	0.0110859	0.000633153
34.4745	0.0137403	0.000356701	34.475	0.014394	0.000881161	34.475	0.0145756	0.000252308	34.475	0.0146796	0.00032099	34.475	0.0110812	0.000781417
34.6247	0.0137721	0.000158709	34.6253	0.0143706	0.000712351	34.6253	0.0144756	0.000324561	34.6253	0.0146809	0.000407632	34.6253	0.0110487	0.000539281
34.7749	0.0138333	0.000435491	34.7755	0.0144157	0.000510058	34.7755	0.0144806	0.000540881	34.7755	0.0147229	0.000667605	34.7755	0.011065	0.000757599
34.9251	0.0137349	0.000562729	34.9257	0.0143731	0.000602116	34.9257	0.0145395	0.000677156	34.9257	0.0147955	0.000587455	34.9257	0.0110287	0.000770133
35.0754	0.013772	0.000492863	35.0759	0.0142423	0.000810208	35.0759	0.0145633	0.000417031	35.0759	0.0147998	0.000707578	35.0759	0.0109566	0.000667107
35.2256	0.0137676	0.00067883	35.2261	0.0143401	0.00110222	35.2261	0.014543	0.000586182	35.2261	0.0147993	0.000425597	35.2261	0.0109881	0.000655085
35.3758	0.0137097	0.000540014	35.3763	0.014319	0.000982095	35.3763	0.0145475	0.000450649	35.3763	0.0147317	0.000385425	35.3763	0.0110252	0.000497196
35.526	0.013697	0.000472273	35.5266	0.0144346	0.00123478	35.5266	0.0144983	0.000726365	35.5266	0.0147412	0.000448534	35.5266	0.011028	0.000644967
35.6762	0.0137166	0.00074829	35.6768	0.0143722	0.00100194	35.6768	0.0144017	0.000807292	35.6768	0.0147268	0.000278302	35.6768	0.0110434	0.000838308
35.8264	0.0137715	0.000836233	35.827	0.0143159	0.000984881	35.827	0.0144447	0.000933347	35.827	0.0147597	0.000261938	35.827	0.0110064	0.000592967
35.9767	0.0137758	0.000526031	35.9772	0.0143502	0.000719368	35.9772	0.014413	0.000876606	35.9772	0.0148426	0.000469803	35.9772	0.0110218	0.000649016
36.1269	0.013596	0.000340326	36.1274	0.0143278	0.00089654	36.1274	0.0144945	0.000755162	36.1274	0.0147496	0.000444939	36.1274	0.0110084	0.000624803
36.2771	0.0136787	0.000380602	36.2777	0.0142801	0.000846608	36.2777	0.014399	0.000634913	36.2777	0.0146871	0.000367822	36.2777	0.0109506	0.000779696
36.4273	0.0137589	0.000517549	36.4279	0.0143878	0.000755371	36.4279	0.0144295	0.000857126	36.4279	0.0146795	0.0003558	36.4279	0.0109531	0.000641152
36.5775	0.0137192	0.000877286	36.5781	0.0144163	0.000910864	36.5781	0.0143369	0.000891053	36.5781	0.0147818	0.000237556	36.5781	0.0109804	0.000667295
36.7277	0.0137096	0.000657834	36.7283	0.0144457	0.000556024	36.7283	0.0143703	0.00110731	36.7283	0.014744	0.000285442	36.7283	0.011056	0.000581539
36.8779	0.013801	0.000346433	36.8785	0.0144896	0.000800327	36.8785	0.014392	0.000762201	36.8785	0.0147417	0.000449526	36.8785	0.011114	0.000468585
37.0282	0.0137265	0.000712764	37.0287	0.0144335	0.000990699	37.0287	0.0144155	0.000913593	37.0287	0.0147813	0.000541629	37.0287	0.010983	0.000234762
37.1784	0.0137802	0.000449588	37.179	0.0144896	0.000646009	37.179	0.0145041	0.00116302	37.179	0.014728	0.000531508	37.179	0.0109428	0.000353466
37.3286	0.0138901	0.000827766	37.3292	0.0143871	0.000990146	37.3292	0.0145405	0.00107468	37.3292	0.0146967	0.000450323	37.3292	0.0109987	0.000374343
37.4788	0.0138089	0.000606611	37.4794	0.0143428	0.000742182	37.4794	0.0146623	0.00123473	37.4794	0.0147269	0.000440743	37.4794	0.0110019	0.000402274
37.629	0.0137432	0.000492908	37.6296	0.0142767	0.000773462	37.6296	0.0146145	0.00102986	37.6296	0.0146414	0.000650752	37.6296	0.0109934	0.00044304
37.7792	0.0137316	0.000650713	37.7798	0.0143202	0.000911218	37.7798	0.0146227	0.00107407	37.7798	0.0147518	0.000293858	37.7798	0.0109627	0.000485019
37.9295	0.0138171	0.000727653	37.9301	0.014332	0.00100227	37.9301	0.0145257	0.00102774	37.9301	0.0146921	0.000339508	37.9301	0.0109797	0.000604264
38.0797	0.0138297	0.000689197	38.0803	0.0142763	0.000811225	38.0803	0.0145673	0.000759113	38.0803	0.0147216	0.000539917	38.0803	0.0109678	0.000749676
38.2299	0.0138838	0.000779034	38.2305	0.014238	0.000910604	38.2305	0.0146332	0.000844733	38.2305	0.0146957	0.000385208	38.2305	0.0109859	0.000646094
38.3801	0.0137487	0.000481233	38.3807	0.0142456	0.000896204	38.3807	0.0145848	0.000855408	38.3807	0.0146898	0.000419499	38.3807	0.0110158	0.000737988
38.5303	0.0137439	0.000734918	38.5309	0.014229	0.000904394	38.5309	0.014524	0.0011159	38.5309	0.014714	0.000285126	38.5309	0.0110473	0.000618258
38.6805	0.0136635	0.000721844	38.6811	0.0142338	0.00113906	38.6811	0.0146682	0.00101504	38.6811	0.0147604	0.000392353	38.6811	0.0109952	0.000591542
38.8307	0.0137085	0.0010153	38.8314	0.0142213	0.000698696	38.8314	0.0145869	0.000684018	38.8314	0.0148004	0.000346811	38.8314	0.0110037	0.000422159
38.981	0.0137731	0.000902143	38.9816	0.0141558	0.00102333	38.9816	0.0145837	0.000833795	38.9816	0.0148371	0.000286414	38.9816	0.0108622	0.000511854
39.1312	0.0137924	0.000904164	39.1318	0.0142107	0.00109667	39.1318	0.0144451	0.00102658	39.1318	0.0147753	0.000426315	39.1318	0.0108305	0.000497457
39.2814	0.0137284	0.000964855	39.282	0.0141367	0.00105564	39.282	0.0144353	0.000858961	39.282	0.0147912	0.000393021	39.282	0.0109016	0.00056479
39.4316	0.0137043	0.00116442	39.4322	0.0140655	0.00124567	39.4322	0.0144521	0.000764978	39.4322	0.014789	0.000573179	39.4322	0.0108554	0.000580604
39.5818	0.0136491	0.000871325	39.5824	0.0141684	0.00120917	39.5824	0.0143161	0.000968454	39.5824	0.0147727	0.000420319	39.5824	0.0108673	0.000374098
39.732	0.0137339	0.000998445	39.7327	0.0141871	0.00139111	39.7327	0.0143329	0.000763348	39.7327	0.0147649	0.000648357	39.7327	0.0108891	0.0005974
39.8823	0.0136638	0.000643548	39.8829	0.014214	0.00151463	39.8829	0.0143632	0.000553446	39.8829	0.014739	0.00042538	39.8829	0.0109215	0.000530572
40.0325	0.0137207	0.00103661	40.0331	0.0142524	0.00112697	40.0331	0.0144266	0.000738737	40.0331	0.0147002	0.000284253	40.0331	0.0109006	0.000536294
40.1827	0.0137219	0.000946647	40.1833	0.0141045	0.000723781	40.1833	0.0143016	0.00103962	40.1833	0.0147042	0.000551081	40.1833	0.010866	0.000678052
40.3329	0.013826	0.000971898	40.3335	0.014123	0.0008954	40.3335	0.014208	0.00107338	40.3335	0.0146942	0.000747146	40.3335	0.0109207	0.000821765
40.4831	0.0138809	0.00102214	40.4838	0.0140588	0.00108104	40.4838	0.0142588	0.000902179	40.4838	0.0147475	0.000841321	40.4838	0.0108823	0.000806351
40.6333	0.0136974	0.000852693	40.634	0.0140375	0.000927039	40.634	0.014286	0.00116259	40.634	0.0146512	0.000923703	40.634	0.0108997	0.000853833
40.7836	0.0137622	0.00092688	40.7842	0.0140128	0.00122122	40.7842	0.014322	0.00129784	40.7842	0.0147008	0.000945013	40.7842	0.0108391	0.000770557
40.9338	0.0137694	0.000854906	40.9344	0.0140971	0.00113291	40.9344	0.0142415	0.00104981	40.9344	0.0147449	0.000650899	40.9344	0.010857	0.000999037
41.084	0.013849	0.000764927	41.0846	0.0141007	0.00130081	41.0846	0.0142674	0.000914479	41.0846	0.0147255	0.000849214	41.0846	0.0108906	0.000828913
41.2342	0.0138193	0.000639043	41.2348	0.0141712	0.0010736	41.2348	0.0141988	0.000815157	41.2348	0.0147276	0.00067217	41.2348	0.0108725	0.000469593
41.3844	0.0138453	0.000876255	41.3851	0.0140962	0.00102625	41.3851	0.0143412	0.000732695	41.3851	0.0147642	0.00101667	41.3851	0.0108119	0.00056761
41.5346	0.0138566	0.00107444	41.5353	0.0140776	0.00103787	41.5353	0.014383	0.000557831	41.5353	0.014773	0.00107551	41.5353	0.0108026	0.000637432
41.6848	0.0138572	0.000951893	41.6855	0.0140772	0.000899324	41.6855	0.0143735	0.000416527	41.6855	0.014763	0.000867122	41.6855	0.0108593	0.000880099
41.8351	0.0138672	0.000898671	41.8357	0.0140014	0.00074379	41.8357	0.0142951	0.000339667	41.8357	0.0146239	0.0009372	41.8357	0.010814	0.000774485
41.9853	0.0138853	0.000922337	41.9859	0.0139264	0.00112412	41.9859	0.0141883	0.000395679	41.9859	0.0145691	0.000972378	41.9859	0.0107871	0.000728256
42.1355	0.0138269	0.000734427	42.1362	0.0139735	0.00101163	42.1362	0.0142156	0.000588091	42.1362	0.0146175	0.00101181	42.1362	0.0107904	0.000938411
42.2857	0.0136863	0.000586336	42.2864	0.0139841	0.000905571	42.2864	0.0142487	0.000700682	42.2864	0.0146521	0.000797982	42.2864	0.0108216	0.00085777
42.4359	0.0137479	0.000630241	42.4366	0.0138968	0.000944713	42.4366	0.0142164	0.000518877	42.4366	0.0146936	0.0008481	42.4366	0.0108311	0.00076848
42.5861	0.0137771	0.00092835	42.5868	0.0139717	0.000796007	42.5868	0.014264	0.000640901	42.5868	0.0146068	0.000908178	42.5868	0.0108264	0.000775974
42.7364	0.0137588	0.000725694	42.737	0.0140181	0.00082143	42.737	0.0142715	0.000818413	42.737	0.0145253	0.000875456	42.737	0.0108586	0.000696907
42.8866	0.013718	0.000833114	42.8872	0.0139745	0.000929745	42.8872	0.0142071	0.000874543	42.8872	0.0145173	0.00118888	42.8872	0.0107687	0.000545762
43.0368	0.0137206	0.000572015	43.0375	0.0139242	0.000909662	43.0375	0.0141571	0.00104946	43.0375	0.0145519	0.00121355	43.0375	0.0107608	0.000470398
43.187	0.013756	0.000476812	43.1877	0.0138915	0.00103745	43.1877	0.0142179	0.000859698	43.1877	0.0146011	0.00134934	43.1877	0.0107759	0.000519927
43.3372	0.0137625	0.000493819	43.3379	0.0139786	0.00095968	43.3379	0.0142564	0.00095474	43.3379	0.0145709	0.0012422	43.3379	0.0107467	0.000610212
43.4874	0.013673	0.000474412	43.4881	0.014022	0.00108535	43.4881	0.014216	0.000933539	43.4881	0.0145968	0.00122279	43.4881	0.0107442	0.000659126
43.6377	0.0137671	0.000722795	43.6383	0.0139409	0.000933058	43.6383	0.0142409	0.000809964	43.6383	0.0146522	0.00116271	43.6383	0.0107371	0.000650084
43.7879	0.0137176	0.000628533	43.7886	0.0139012	0.00102378	43.7886	0.0143501	0.000720273	43.7886	0.0146027	0.00106132	43.7886	0.0107279	0.000548238
43.9381	0.0136637	0.00101912	43.9388	0.0139481	0.00130183	43.9388	0.0143268	0.000955457	43.9388	0.0145963	0.00117197	43.9388	0.0107422	0.000609417
44.0883	0.0136685	0.000747558	44.089	0.0138979	0.00119801	44.089	0.014406	0.000614809	44.089	0.0144674	0.00115494	44.089	0.0107666	0.00069701
44.2385	0.0136322	0.000467996	44.2392	0.0139426	0.00116606	44.2392	0.0142701	0.000835141	44.2392	0.0144913	0.00122587	44.2392	0.0107631	0.000793716
44.3887	0.0136285	0.000210146	44.3894	0.0139061	0.00114941	44.3894	0.0142169	0.00112995	44.3894	0.014467	0.00109885	44.3894	0.010814	0.00105523
44.5389	0.0135784	0.000908533	44.5396	0.0139718	0.000889826	44.5396	0.0142605	0.000774118	44.5396	0.0144475	0.00118169	44.5396	0.0108474	0.000862991
44.6892	0.013576	0.00105222	44.6899	0.0139612	0.00110491	44.6899	0.014304	0.00093558	44.6899	0.0144642	0.00132101	44.6899	0.0108774	0.000742729
44.8394	0.0135342	0.000854012	44.8401	0.0138867	0.00123232	44.8401	0.0142695	0.00100733	44.8401	0.0144762	0.00138012	44.8401	0.0108685	0.00081764
44.9896	0.0135946	0.00099457	44.9903	0.0138562	0.00117965	44.9903	0.014238	0.00115896	44.9903	0.0144469	0.00143632	44.9903	0.0108201	0.00103825
45.1398	0.0135111	0.00109656	45.1405	0.0138802	0.00138848	45.1405	0.014228	0.00115996	45.1405	0.014432	0.00141769	45.1405	0.010767	0.000930821
45.29	0.0135219	0.00133659	45.2907	0.0138742	0.00128606	45.2907	0.0143034	0.00121491	45.2907	0.014472	0.00149973	45.2907	0.0107731	0.000832518
45.4402	0.0135098	0.00113789	45.441	0.0139033	0.00117734	45.441	0.0142728	0.000850332	45.441	0.0145217	0.00141545	45.441	0.0108575	0.000902316
45.5905	0.0135383	0.00109867	45.5912	0.0138996	0.00144207	45.5912	0.0142495	0.000518101	45.5912	0.0144354	0.00142966	45.5912	0.0107602	0.000814001
45.7407	0.0135271	0.00104213	45.7414	0.0138143	0.00105476	45.7414	0.0142546	0.000703038	45.7414	0.0144856	0.00132637	45.7414	0.0107648	0.000783433
45.8909	0.0135678	0.000918014	45.8916	0.0138056	0.000931874	45.8916	0.0142638	0.000982369	45.8916	0.0145626	0.00149539	45.8916	0.0107333	0.000648228
46.0411	0.0136482	0.000822748	46.0418	0.0138072	0.00120929	46.0418	0.0142933	0.000798053	46.0418	0.0144997	0.00146853	46.0418	0.0107652	0.000810782
46.1913	0.0135772	0.00110182	46.192	0.0137232	0.00112048	46.192	0.0142916	0.000951747	46.192	0.0143999	0.00135984	46.192	0.0106613	0.000740031
46.3415	0.0136758	0.000947445	46.3423	0.0137708	0.00133174	46.3423	0.0142644	0.000730723	46.3423	0.0145168	0.00131112	46.3423	0.010637	0.000750608
46.4917	0.0136619	0.00117677	46.4925	0.0138051	0.00130835	46.4925	0.0142375	0.0007255	46.4925	0.0145979	0.00153048	46.4925	0.0106283	0.000660156
46.642	0.0135946	0.00115034	46.6427	0.0137742	0.00148892	46.6427	0.0142024	0.000757675	46.6427	0.0145667	0.00175305	46.6427	0.0106994	0.000696815
46.7922	0.0135517	0.000967945	46.7929	0.0137445	0.00135674	46.7929	0.0142238	0.000895238	46.7929	0.0144878	0.00164257	46.7929	0.010658	0.000869024
46.9424	0.0135919	0.000732128	46.9431	0.0137661	0.00144781	46.9431	0.0142266	0.000802684	46.9431	0.014555	0.00158464	46.9431	0.0106825	0.000964984
47.0926	0.0135736	0.000675701	47.0934	0.0138378	0.00134293	47.0934	0.0142378	0.000777691	47.0934	0.0145532	0.00171548	47.0934	0.0107153	0.000916956
47.2428	0.0134408	0.000698564	47.2436	0.0139232	0.00143007	47.2436	0.014292	0.000573715	47.2436	0.0145702	0.00199116	47.2436	0.0107364	0.000763194
47.393	0.0134586	0.00057806	47.3938	0.0139134	0.00136951	47.3938	0.0141723	0.000513511	47.3938	0.014568	0.002091	47.3938	0.0107121	0.000749694
47.5433	0.0134331	0.00065689	47.544	0.0138672	0.00169631	47.544	0.014101	0.000598813	47.544	0.0145211	0.00206651	47.544	0.0106378	0.000855961
47.6935	0.013511	0.000598884	47.6942	0.013885	0.00159864	47.6942	0.0141322	0.000389778	47.6942	0.0144008	0.00205322	47.6942	0.0106499	0.000831361
47.8437	0.0135112	0.00078184	47.8444	0.0138361	0.00165479	47.8444	0.0141497	0.000205106	47.8444	0.0144227	0.00221613	47.8444	0.010643	0.00110513
47.9939	0.0135047	0.000697783	47.9947	0.0138776	0.00153993	47.9947	0.0141016	0.000408269	47.9947	0.014367	0.00201633	47.9947	0.0106729	0.00122747
48.1441	0.0134691	0.000585606	48.1449	0.0139712	0.00145679	48.1449	0.0141653	0.000725454	48.1449	0.0144495	0.00193583	48.1449	0.0106697	0.00104738
48.2943	0.0135545	0.000730515	48.2951	0.0138525	0.00162359	48.2951	0.0141912	0.000840339	48.2951	0.0144272	0.00179818	48.2951	0.0106125	0.00116837
48.4446	0.0136108	0.000801899	48.4453	0.0139072	0.0012514	48.4453	0.0141032	0.000637149	48.4453	0.0142939	0.00188141	48.4453	0.0106589	0.00129508
48.5948	0.0135151	0.000681366	48.5955	0.0138307	0.00112602	48.5955	0.013977	0.000663374	48.5955	0.0143438	0.00194055	48.5955	0.0106768	0.00103601
48.745	0.0134713	0.000675635	48.7457	0.0138225	0.00162057	48.7457	0.0140305	0.00068196	48.7457	0.0143844	0.0015986	48.7457	0.0106524	0.00102782
48.8952	0.0133631	0.000703321	48.896	0.0138872	0.00170207	48.896	0.0140552	0.000829467	48.896	0.0143684	0.00171578	48.896	0.0106593	0.00114945
49.0454	0.0134437	0.000638527	49.0462	0.0138851	0.0018082	49.0462	0.01402	0.00111412	49.0462	0.0143545	0.00175697	49.0462	0.0107266	0.00121872
49.1956	0.0135369	0.00059772	49.1964	0.0139148	0.0018021	49.1964	0.0140036	0.00103161	49.1964	0.01433	0.00153458	49.1964	0.0107312	0.00135881
49.3458	0.013579	0.000657513	49.3466	0.0139292	0.00172349	49.3466	0.0139637	0.000857568	49.3466	0.0143588	0.00144175	49.3466	0.0106571	0.00122761
49.4961	0.0134383	0.000819075	49.4968	0.0140315	0.00196645	49.4968	0.0140442	0.000845348	49.4968	0.0143554	0.00145568	49.4968	0.0107028	0.000967204
49.6463	0.0134368	0.00101933	49.6471	0.014017	0.00178678	49.6471	0.0140399	0.000645331	49.6471	0.0142833	0.00182463	49.6471	0.0106878	0.00113387
49.7965	0.0134277	0.0011655	49.7973	0.0139937	0.00171241	49.7973	0.0139991	0.000761497	49.7973	0.014253	0.00191987	49.7973	0.0106692	0.00096941
49.9467	0.0134231	0.000901541	49.9475	0.0139625	0.00181107	49.9475	0.0139837	0.00116465	49.9475	0.0142776	0.00174178	49.9475	0.010595	0.00100334
50.0969	0.013491	0.000594905	50.0977	0.013955	0.00138523	50.0977	0.0140659	0.00118348	50.0977	0.0143514	0.00170676	50.0977	0.0105735	0.000956886
50.2471	0.0135576	0.000645401	50.2479	0.0139661	0.00149713	50.2479	0.014128	0.000849244	50.2479	0.0144372	0.00181359	50.2479	0.0105553	0.00085238
50.3974	0.0135023	0.000805389	50.3981	0.0138908	0.0015747	50.3981	0.0140912	0.000974541	50.3981	0.0144037	0.00196114	50.3981	0.0106206	0.000998701
50.5476	0.0134821	0.000755917	50.5484	0.0138171	0.0011336	50.5484	0.0142081	0.0010921	50.5484	0.0143861	0.00210954	50.5484	0.0106604	0.000903
50.6978	0.013518	0.00088315	50.6986	0.0138229	0.00140238	50.6986	0.0141491	0.000989883	50.6986	0.0143833	0.00213222	50.6986	0.0106058	0.00101495
50.848	0.0134134	0.000839217	50.8488	0.0139145	0.00146596	50.8488	0.0141601	0.000712058	50.8488	0.0143323	0.00237217	50.8488	0.0106219	0.0008738
50.9982	0.0134901	0.00100503	50.999	0.0138432	0.00132325	50.999	0.0141246	0.000604395	50.999	0.0143894	0.00228509	50.999	0.0106204	0.000983733
51.1484	0.0134828	0.000874368	51.1492	0.0138234	0.00138884	51.1492	0.0141457	0.000866581	51.1492	0.0143816	0.00205819	51.1492	0.0105543	0.000842612
51.2986	0.013522	0.000668176	51.2995	0.013966	0.00137664	51.2995	0.0141262	0.00123192	51.2995	0.014386	0.00206424	51.2995	0.0105646	0.00087599
51.4489	0.0136235	0.000292738	51.4497	0.0138809	0.00164021	51.4497	0.0140849	0.00110705	51.4497	0.0144512	0.00203841	51.4497	0.0105807	0.00086653
51.5991	0.0136438	0.000936535	51.5999	0.0139297	0.0019619	51.5999	0.0140427	0.00106923	51.5999	0.014394	0.00206198	51.5999	0.0105977	0.000935802
51.7493	0.0135387	0.000855755	51.7501	0.0138264	0.00178999	51.7501	0.0140292	0.000982359	51.7501	0.0143386	0.00198626	51.7501	0.0105653	0.00101528
51.8995	0.013559	0.00108137	51.9003	0.0138856	0.00176264	51.9003	0.0141876	0.00110957	51.9003	0.0142849	0.00200629	51.9003	0.0105239	0.000859894
52.0497	0.0136223	0.000998485	52.0505	0.0139208	0.00176193	52.0505	0.0141343	0.00129904	52.0505	0.014367	0.00227735	52.0505	0.010507	0.000888639
52.1999	0.0136442	0.000992591	52.2008	0.0140369	0.00171261	52.2008	0.0141145	0.00142914	52.2008	0.0142758	0.00213543	52.2008	0.0105313	0.000840927
52.3502	0.0135089	0.0010438	52.351	0.0139493	0.00184622	52.351	0.0140922	0.0011088	52.351	0.0143131	0.00198434	52.351	0.0105225	0.000697598
52.5004	0.0134823	0.00125495	52.5012	0.0139965	0.00178024	52.5012	0.0141328	0.00115743	52.5012	0.0142865	0.00210857	52.5012	0.0105555	0.00066243
52.6506	0.0135323	0.00138195	52.6514	0.0139312	0.00177569	52.6514	0.0140952	0.00124333	52.6514	0.0142406	0.00195432	52.6514	0.010485	0.000554234
52.8008	0.0135358	0.00135551	52.8016	0.013906	0.00170987	52.8016	0.0140582	0.00118697	52.8016	0.0143411	0.00210404	52.8016	0.010506	0.000884105
52.951	0.0134804	0.00136012	52.9519	0.0139058	0.00138904	52.9519	0.0139872	0.000880778	52.9519	0.0143537	0.00198835	52.9519	0.0104642	0.000959216
53.1012	0.0135025	0.00158836	53.1021	0.0138478	0.001163	53.1021	0.0140702	0.00076497	53.1021	0.014344	0.00203346	53.1021	0.0104661	0.000910293
53.2515	0.0134709	0.00138408	53.2523	0.0139475	0.00138604	53.2523	0.0140427	0.000891368	53.2523	0.0144117	0.00200546	53.2523	0.0104363	0.000855208
53.4017	0.0133908	0.00115937	53.4025	0.0139532	0.00120406	53.4025	0.014121	0.000867104	53.4025	0.0143491	0.00202898	53.4025	0.0104749	0.000781898
53.5519	0.0133647	0.00129456	53.5527	0.0139318	0.00137643	53.5527	0.0140095	0.00111079	53.5527	0.014412	0.00233575	53.5527	0.0104318	0.000946276
53.7021	0.0133356	0.00136388	53.7029	0.0138949	0.00143945	53.7029	0.0141087	0.00131439	53.7029	0.0143461	0.00207452	53.7029	0.0104688	0.00100475
53.8523	0.0135082	0.00124107	53.8532	0.0139264	0.00174377	53.8532	0.0141212	0.0010173	53.8532	0.0143289	0.00226884	53.8532	0.0104545	0.000977424
54.0025	0.0135682	0.00113145	54.0034	0.0138935	0.00151973	54.0034	0.0141134	0.000877174	54.0034	0.0143694	0.00206115	54.0034	0.0103729	0.00113482
54.1527	0.0136801	0.00127808	54.1536	0.0138016	0.00135015	54.1536	0.0141373	0.00103452	54.1536	0.0142348	0.00206548	54.1536	0.0103829	0.00109904
54.303	0.013547	0.000961458	54.3038	0.0137687	0.00124032	54.3038	0.0140519	0.00116875	54.3038	0.0142346	0.00199265	54.3038	0.0103515	0.00092189
54.4532	0.0134732	0.000979862	54.454	0.013822	0.00141478	54.454	0.0140514	0.00116061	54.454	0.0142417	0.00191842	54.454	0.010279	0.000827359
54.6034	0.0134855	0.00081436	54.6043	0.0138333	0.00142567	54.6043	0.0140226	0.00137996	54.6043	0.0142728	0.00204171	54.6043	0.0103209	0.000771343
54.7536	0.0135002	0.00109989	54.7545	0.0139079	0.00125101	54.7545	0.0140569	0.00162521	54.7545	0.0142005	0.00225641	54.7545	0.0103624	0.000677764
54.9038	0.0134944	0.00122282	54.9047	0.0139439	0.00156942	54.9047	0.0141053	0.00154791	54.9047	0.0142057	0.00198031	54.9047	0.0103867	0.000883253
55.054	0.0134198	0.00104563	55.0549	0.0138783	0.00180621	55.0549	0.0141337	0.00137333	55.0549	0.014257	0.00202322	55.0549	0.010382	0.000712803
55.2043	0.0134591	0.00114717	55.2051	0.0138556	0.00174739	55.2051	0.0141444	0.0012225	55.2051	0.0142421	0.00231753	55.2051	0.010392	0.000664154
55.3545	0.0134859	0.00135836	55.3553	0.0138088	0.00159791	55.3553	0.0139839	0.00100731	55.3553	0.0143341	0.00229901	55.3553	0.0103795	0.000866558
55.5047	0.0134258	0.00135157	55.5056	0.0138058	0.00179879	55.5056	0.0139898	0.0012059	55.5056	0.0142465	0.00223252	55.5056	0.0103236	0.000868843
55.6549	0.0134605	0.00150791	55.6558	0.013951	0.00158869	55.6558	0.0139275	0.0011394	55.6558	0.0142012	0.00232733	55.6558	0.0103477	0.000982372
55.8051	0.013391	0.00168988	55.806	0.0138486	0.00157921	55.806	0.0139208	0.00112094	55.806	0.0141509	0.00246284	55.806	0.0103392	0.000919218
55.9553	0.0134014	0.00176949	55.9562	0.0138721	0.0016497	55.9562	0.0139169	0.00155299	55.9562	0.0142288	0.00228949	55.9562	0.010259	0.000901941
56.1056	0.0134108	0.00192734	56.1064	0.0139094	0.00156206	56.1064	0.0139342	0.00147146	56.1064	0.01419	0.00215216	56.1064	0.0102491	0.000857985
56.2558	0.0134604	0.00178792	56.2567	0.0138934	0.00150205	56.2567	0.0139263	0.00129498	56.2567	0.0142932	0.00227317	56.2567	0.0103329	0.000872542
56.406	0.0133093	0.00172961	56.4069	0.0138047	0.00168353	56.4069	0.0138479	0.0013392	56.4069	0.0142496	0.00227765	56.4069	0.0103401	0.000914982
56.5562	0.0132676	0.0015694	56.5571	0.0138459	0.0016627	56.5571	0.0138848	0.00126764	56.5571	0.014233	0.00211419	56.5571	0.010366	0.00100476
56.7064	0.0133505	0.00171328	56.7073	0.0139193	0.00161938	56.7073	0.0138406	0.00129225	56.7073	0.0142777	0.0019519	56.7073	0.0103827	0.00115002
56.8566	0.0134825	0.00178994	56.8575	0.0138257	0.00161909	56.8575	0.0139186	0.00108244	56.8575	0.0143594	0.00175992	56.8575	0.0103967	0.00124523
57.0068	0.0133492	0.00185302	57.0077	0.0137956	0.00167858	57.0077	0.0139567	0.00106777	57.0077	0.0142777	0.00191009	57.0077	0.0103534	0.00110505
57.1571	0.0133284	0.00150073	57.158	0.0138518	0.00155546	57.158	0.013907	0.00126648	57.158	0.0143385	0.00188617	57.158	0.0103739	0.000979483
57.3073	0.0133727	0.00148727	57.3082	0.0138017	0.00167284	57.3082	0.0139225	0.00133236	57.3082	0.0142915	0.00182677	57.3082	0.0103081	0.000990962
57.4575	0.0133705	0.0017134	57.4584	0.0136602	0.00167389	57.4584	0.0139872	0.00127337	57.4584	0.0142846	0.00186508	57.4584	0.0102679	0.0008561
57.6077	0.0133779	0.00158145	57.6086	0.013667	0.00153919	57.6086	0.0139482	0.0013813	57.6086	0.014267	0.00177184	57.6086	0.0102387	0.000833243
57.7579	0.0134445	0.00161008	57.7588	0.0136729	0.00179096	57.7588	0.0139955	0.00156058	57.7588	0.0143035	0.00178141	57.7588	0.0102154	0.00112439
57.9081	0.0134711	0.00171161	57.909	0.0137587	0.00206135	57.909	0.0139911	0.00157267	57.909	0.0142351	0.0018487	57.909	0.0102663	0.00118345
58.0584	0.0133807	0.00187512	58.0593	0.0137175	0.00195338	58.0593	0.0140307	0.00145518	58.0593	0.0141522	0.00179777	58.0593	0.0103172	0.00122024
58.2086	0.0133251	0.0020725	58.2095	0.013715	0.00171554	58.2095	0.0140076	0.00154053	58.2095	0.0141093	0.00198588	58.2095	0.0103591	0.00120437
58.3588	0.0133042	0.00228691	58.3597	0.0136819	0.00156193	58.3597	0.0140245	0.00141482	58.3597	0.0142022	0.00202849	58.3597	0.0102913	0.00103491
58.509	0.0132702	0.00214822	58.5099	0.0138329	0.00181276	58.5099	0.0141626	0.00135987	58.5099	0.0141974	0.00204529	58.5099	0.0103712	0.00108889
58.6592	0.0132924	0.00184795	58.6601	0.0137641	0.00148757	58.6601	0.0140422	0.00146699	58.6601	0.0141674	0.00201898	58.6601	0.0103545	0.00105623
58.8094	0.0133473	0.00193469	58.8104	0.013713	0.00176507	58.8104	0.0140586	0.00152958	58.8104	0.0141463	0.00245214	58.8104	0.0102648	0.00112073
58.9596	0.0133331	0.00189564	58.9606	0.0137605	0.00220428	58.9606	0.0140446	0.00166962	58.9606	0.0142284	0.00205521	58.9606	0.0102459	0.00104026
59.1099	0.0134077	0.00211353	59.1108	0.0137265	0.00217394	59.1108	0.0141366	0.0014442	59.1108	0.014154	0.00173907	59.1108	0.0102914	0.00107178
59.2601	0.0133417	0.00224103	59.261	0.013709	0.00213565	59.261	0.0140592	0.00164498	59.261	0.0142082	0.00175769	59.261	0.010288	0.00112234
59.4103	0.0134107	0.00219876	59.4112	0.0137786	0.00213709	59.4112	0.0140897	0.00151825	59.4112	0.0141915	0.00182375	59.4112	0.0102712	0.00122667
59.5605	0.013394	0.00214896	59.5614	0.0137321	0.00201999	59.5614	0.0141621	0.0012322	59.5614	0.0141298	0.00213111	59.5614	0.0102256	0.00121834
59.7107	0.0132348	0.00225019	59.7117	0.0136937	0.00205482	59.7117	0.0141171	0.00137525	59.7117	0.0140283	0.00201513	59.7117	0.0102406	0.00118332
59.8609	0.0133188	0.00227221	59.8619	0.013849	0.00215341	59.8619	0.0140786	0.00144369	59.8619	0.0140522	0.00212425	59.8619	0.0102439	0.00124197
60.0112	0.0134411	0.00230495	60.0121	0.0137161	0.00198961	60.0121	0.0141013	0.00158849	60.0121	0.0140875	0.0022556	60.0121	0.0103456	0.00128328
60.1614	0.0133591	0.00222513	60.1623	0.0136853	0.00177894	60.1623	0.014031	0.00148365	60.1623	0.0141652	0.00237084	60.1623	0.0103521	0.00119518
60.3116	0.0133037	0.00197649	60.3125	0.0137706	0.00162167	60.3125	0.0138901	0.00169347	60.3125	0.0141472	0.00241661	60.3125	0.0102444	0.00119178
60.4618	0.0131831	0.00169959	60.4628	0.0137246	0.00194723	60.4628	0.0138851	0.00160671	60.4628	0.0141416	0.0023461	60.4628	0.0103016	0.00126162
60.612	0.0132833	0.00180897	60.613	0.0136859	0.00225254	60.613	0.0140017	0.00153895	60.613	0.0141622	0.00247049	60.613	0.0102655	0.00123354
60.7622	0.0132192	0.00172713	60.7632	0.0136954	0.00224038	60.7632	0.0139232	0.00160829	60.7632	0.0141883	0.00256378	60.7632	0.0103297	0.00131136
60.9125	0.0133182	0.00175045	60.9134	0.0136548	0.00205219	60.9134	0.0140604	0.0016319	60.9134	0.0142626	0.0024917	60.9134	0.0103186	0.00143629
61.0627	0.0133367	0.00199443	61.0636	0.0136581	0.00222855	61.0636	0.0138776	0.00158454	61.0636	0.0142409	0.00254851	61.0636	0.010337	0.0013029
61.2129	0.0133539	0.00191185	61.2138	0.0136109	0.00253898	61.2138	0.0139464	0.00148327	61.2138	0.0142956	0.00227484	61.2138	0.0102872	0.0013025
61.3631	0.0133454	0.00232998	61.3641	0.0137292	0.00222748	61.3641	0.0140233	0.00163673	61.3641	0.0142528	0.00240138	61.3641	0.0102308	0.00125824
61.5133	0.0132346	0.00232493	61.5143	0.0137207	0.00207111	61.5143	0.0139473	0.00184049	61.5143	0.0143357	0.00226977	61.5143	0.0102234	0.00113688
61.6635	0.0131812	0.00226325	61.6645	0.0137545	0.00222921	61.6645	0.0139517	0.00189368	61.6645	0.0142628	0.00235121	61.6645	0.010273	0.0010239
61.8137	0.0132922	0.00256737	61.8147	0.0137037	0.00241182	61.8147	0.0139915	0.00167597	61.8147	0.0143377	0.00245483	61.8147	0.0102484	0.0010368
61.964	0.0132307	0.00229656	61.9649	0.0137862	0.00249739	61.9649	0.0138845	0.00175919	61.9649	0.0143856	0.00259795	61.9649	0.0102649	0.00120398
62.1142	0.0132555	0.00223295	62.1152	0.0137466	0.00239561	62.1152	0.0139255	0.00162602	62.1152	0.0143141	0.00239962	62.1152	0.0103578	0.00123954
62.2644	0.0132732	0.00258475	62.2654	0.0137646	0.00247817	62.2654	0.0139139	0.00180008	62.2654	0.0142089	0.00231469	62.2654	0.0102498	0.00106468
62.4146	0.0132704	0.00259909	62.4156	0.0137049	0.00239078	62.4156	0.0139069	0.00178213	62.4156	0.0142367	0.00217499	62.4156	0.0102832	0.00133559
62.5648	0.0132628	0.00249582	62.5658	0.0137046	0.00234186	62.5658	0.0138852	0.00199975	62.5658	0.0141977	0.00239636	62.5658	0.0103131	0.00121807
62.715	0.0132554	0.00259846	62.716	0.0137012	0.0023387	62.716	0.0138548	0.00193078	62.716	0.0141026	0.00251599	62.716	0.0102598	0.00106868
62.8653	0.0132085	0.00246186	62.8662	0.013722	0.00232872	62.8662	0.0139223	0.00188458	62.8662	0.0141137	0.00260774	62.8662	0.0102694	0.00119309
63.0155	0.0131966	0.00227866	63.0165	0.0136253	0.00232516	63.0165	0.0138289	0.00217027	63.0165	0.0141333	0.00239178	63.0165	0.0102057	0.00122475
63.1657	0.0131408	0.0023631	63.1667	0.0135768	0.00202273	63.1667	0.0138388	0.00226289	63.1667	0.0140997	0.0024747	63.1667	0.0102839	0.00127902
63.3159	0.0132076	0.0023792	63.3169	0.0135174	0.00183514	63.3169	0.0137958	0.00216462	63.3169	0.0140267	0.00259439	63.3169	0.0102248	0.00136923
63.4661	0.0131832	0.00262723	63.4671	0.013561	0.00191241	63.4671	0.0137852	0.00199392	63.4671	0.014065	0.00247209	63.4671	0.0101772	0.00132568
63.6163	0.0131479	0.00276381	63.6173	0.0136515	0.00208566	63.6173	0.0137679	0.00190091	63.6173	0.0139635	0.00253975	63.6173	0.01015	0.00135948
63.7665	0.013191	0.00254159	63.7676	0.0135645	0.0017023	63.7676	0.013675	0.00187989	63.7676	0.0137954	0.00248044	63.7676	0.0100632	0.00159822
63.9168	0.0129803	0.00236139	63.9178	0.013465	0.0019142	63.9178	0.0136594	0.00198351	63.9178	0.0136755	0.00241219	63.9178	0.0100639	0.00155466
64.067	0.0128718	0.00216589	64.068	0.0131971	0.00200526	64.068	0.0133483	0.00197958	64.068	0.0135078	0.00263786	64.068	0.00997334	0.0013951
64.2172	0.0128459	0.00216711	64.2182	0.0129485	0.0018304	64.2182	0.0131559	0.00180648	64.2182	0.0132553	0.00266876	64.2182	0.00979547	0.00138091
64.3674	0.0127162	0.0023268	64.3684	0.0127788	0.00188775	64.3684	0.012852	0.00164169	64.3684	0.0130064	0.00229789	64.3684	0.00963998	0.00128998
64.5176	0.0124574	0.00199358	64.5186	0.0126398	0.00203814	64.5186	0.012669	0.00169524	64.5186	0.0128656	0.00231213	64.5186	0.00954339	0.00118704
64.6678	0.0122644	0.00176019	64.6689	0.0125798	0.00189091	64.6689	0.012488	0.00183817	64.6689	0.0126961	0.00239213	64.6689	0.00942079	0.00109093
64.8181	0.0121202	0.00174917	64.8191	0.012412	0.00206967	64.8191	0.012347	0.0017141	64.8191	0.012455	0.00230367	64.8191	0.00931046	0.00108783
64.9683	0.0119564	0.00189687	64.9693	0.0121906	0.0019753	64.9693	0.0121416	0.00165283	64.9693	0.0122313	0.00223224	64.9693	0.00918689	0.00125517
65.1185	0.00974216	0.00154428	65.1195	0.00991155	0.00138574	65.1195	0.00982463	0.00141654	65.1195	0.00991389	0.00150058	65.1195	0.00743704	0.00084368
65.2687	0.00460994	0.000416988	65.2697	0.00466869	0.00034768	65.2697	0.00460553	0.000433655	65.2697	0.00463397	0.000514276	65.2697	0.00349548	0.00030385
65.4189	0.00123057	0.0001322	65.42	0.00124297	0.00010918	65.42	0.0011999	0.00011844	65.42	0.00122103	0.000139	65.42	0.000942739	5.69444e-05
65.5691	0.000186541	2.8292e-05	65.5702	0.000190312	3.22634e-05	65.5702	0.000179081	2.63966e-05	65.5702	0.000189724	4.33252e-05	65.5702	0.000148153	3.8161e-05
65.7194	1.80964e-05	1.81771e-05	65.7204	1.84377e-05	2.17011e-05	65.7204	1.60961e-05	1.36779e-05	65.7204	1.62271e-05	1.97346e-05	65.7204	1.47217e-05	1.40556e-05
65.8696	4.95295e-07	1.28366e-06	65.8706	3.64165e-07	9.10343e-07	65.8706	5.17726e-07	1.56232e-06	65.8706	5.77312e-07	1.63202e-06	65.8706	4.58635e-07	9.24484e-07

## Sheet: A, drop, 1.0
fluid component density profiles ρAd(y), and uncertainty ΔρAd(y) for:
eAB / ef = 1.0
component A
droplet side
The component density profiles are indicated with the bulk vapor component concentration xA''.
xA'' =	0.079 mol mol-1		xA'' =	0.154 mol mol-1		xA'' =	0.227 mol mol-1		xA'' =	0.508 mol mol-1		xA'' =	0.750 mol mol-1
y / σ	ρAd(y) / σ-3	ΔρAd(y) / σ-3	y / σ	ρAd(y) / σ-3	ΔρAd(y) / σ-3	y / σ	ρAd(y) / σ-3	ΔρAd(y) / σ-3	y / σ	ρAd(y) / σ-3	ΔρAd(y) / σ-3	y / σ	ρAd(y) / σ-3	ΔρAd(y) / σ-3
4.88201	0	0	4.88209	0	0	4.88209	0	0
5.03222	0	0	5.0323	0	0	5.0323	0	0
5.18244	0	0	5.18252	0	0	5.18252	0	0
5.33266	0.000879871	5.42904e-05	5.33274	0.00147624	7.16193e-05	5.33274	0.00186128	5.11027e-05
5.48287	0.374172	0.0124525	5.48296	0.593311	0.0223445	5.48296	0.720002	0.016369
5.63309	1.2417	0.0333909	5.63318	1.7903	0.0425368	5.63318	2.06011	0.0293678
5.7833	0.663733	0.0117491	5.78339	0.857703	0.00878361	5.78339	0.933927	0.00430526
5.93352	0.182905	0.00539802	5.93361	0.226784	0.00380197	5.93361	0.24392	0.00405885
6.08373	0.0688666	0.00264199	6.08383	0.0883625	0.00114315	6.08383	0.0977622	0.00203764
6.23395	0.048234	0.00223246	6.23405	0.0731576	0.00231868	6.23405	0.092495	0.00232877
6.38417	0.0673848	0.00371672	6.38427	0.142976	0.00744795	6.38427	0.221258	0.0100316
6.53438	0.103365	0.00666937	6.53448	0.23568	0.0101732	6.53448	0.370773	0.0155914
6.6846	0.0970414	0.00585622	6.6847	0.200628	0.00565304	6.6847	0.29895	0.00963215
6.83481	0.066043	0.00427835	6.83492	0.121789	0.00407274	6.83492	0.171481	0.00600294
6.98503	0.0464374	0.00280998	6.98514	0.0808414	0.00193053	6.98514	0.111146	0.0034397
7.13524	0.0419574	0.00248615	7.13536	0.0753702	0.00137316	7.13536	0.106634	0.00290438
7.28546	0.050779	0.00240404	7.28557	0.10141	0.00140761	7.28557	0.15264	0.0044845
7.43568	0.067681	0.00385301	7.43579	0.143905	0.00316721	7.43579	0.221493	0.00841995
7.58589	0.0757362	0.00429787	7.58601	0.155179	0.00292622	7.58601	0.233217	0.0076093
7.73611	0.0682745	0.00328322	7.73623	0.130505	0.00345541	7.73623	0.189301	0.00515277
7.88632	0.0570755	0.00258638	7.88645	0.104541	0.00434807	7.88645	0.149504	0.00328517
8.03654	0.0514547	0.00288177	8.03666	0.0951143	0.00382186	8.03666	0.137016	0.0025868
8.18675	0.0537104	0.00198761	8.18688	0.10364	0.00318288	8.18688	0.152606	0.00241896
8.33697	0.0615309	0.00274528	8.3371	0.123028	0.00457144	8.3371	0.183503	0.00379315
8.48719	0.0671645	0.00304971	8.48732	0.134252	0.00567744	8.48732	0.200358	0.00324987
8.6374	0.0662125	0.00253545	8.63754	0.128542	0.0055026	8.63754	0.18823	0.00243967
8.78762	0.0607181	0.00321745	8.78775	0.115011	0.00508073	8.78775	0.165713	0.00128541
8.93783	0.0563476	0.00292377	8.93797	0.106514	0.00556826	8.93797	0.153033	0.00146025
9.08805	0.0560126	0.00346953	9.08819	0.107983	0.00561512	9.08819	0.155111	0.00239579
9.23826	0.0591144	0.00393267	9.23841	0.11608	0.00508274	9.23841	0.167082	0.00279594
9.38848	0.062573	0.00415295	9.38863	0.123107	0.00520067	9.38863	0.177221	0.00436639
9.53869	0.0638088	0.00502579	9.53884	0.123364	0.00685467	9.53884	0.175985	0.00467332
9.68891	0.0626295	0.00372659	9.68906	0.117663	0.00656902	9.68906	0.16619	0.00572387
9.83913	0.0602063	0.0032044	9.83928	0.112108	0.00667296	9.83928	0.156903	0.00539667
9.98934	0.0596063	0.00390002	9.9895	0.110548	0.00739481	9.9895	0.15393	0.00579817
10.1396	0.0602703	0.00308796	10.1397	0.113088	0.00626997	10.1397	0.157145	0.00595082
10.2898	0.0618225	0.00284658	10.2899	0.116577	0.00620354	10.2899	0.161613	0.00607223
10.44	0.0627622	0.00269673	10.4402	0.118361	0.00692402	10.4402	0.162494	0.00529748
10.5902	0.0619041	0.00245498	10.5904	0.116394	0.00721572	10.5904	0.157666	0.00528864
10.7404	0.0605617	0.00213684	10.7406	0.113017	0.00602101	10.7406	0.151994	0.00460117
10.8906	0.0599502	0.00224065	10.8908	0.111283	0.00581968	10.8908	0.148938	0.00283987
11.0409	0.0600247	0.00221098	11.041	0.111423	0.00554227	11.041	0.148846	0.00394252
11.1911	0.0607115	0.00354179	11.1912	0.113367	0.00447617	11.1912	0.149807	0.00401266
11.3413	0.0611562	0.00346595	11.3415	0.114547	0.00478862	11.3415	0.149555	0.00297626
11.4915	0.0613117	0.00293351	11.4917	0.114251	0.00533803	11.4917	0.147252	0.00294825
11.6417	0.0606103	0.00273818	11.6419	0.112786	0.00515319	11.6419	0.143266	0.00403253
11.7919	0.0599383	0.00289175	11.7921	0.111464	0.00534038	11.7921	0.139753	0.00482856
11.9421	0.0600703	0.00292282	11.9423	0.111114	0.00532182	11.9423	0.137563	0.00270603
12.0924	0.0604886	0.00341784	12.0926	0.111027	0.00543715	12.0926	0.136684	0.0027085
12.2426	0.0606919	0.00288783	12.2428	0.111393	0.00531141	12.2428	0.135938	0.00156433
12.3928	0.060949	0.00252619	12.393	0.111225	0.00343683	12.393	0.134111	0.00215379
12.543	0.0606737	0.00282991	12.5432	0.110887	0.0031464	12.5432	0.131747	0.00139408
12.6932	0.0606624	0.00181519	12.6934	0.110204	0.00273261	12.6934	0.12908	0.00147859
12.8434	0.0608568	0.00181745	12.8436	0.109305	0.00463298	12.8436	0.126535	0.00207592
12.9937	0.0610673	0.00229348	12.9939	0.108948	0.00401905	12.9939	0.124782	0.00228146
13.1439	0.061115	0.00227844	13.1441	0.108796	0.00440245	13.1441	0.123852	0.00293809
13.2941	0.061081	0.00263153	13.2943	0.108908	0.00443122	13.2943	0.122336	0.00321345
13.4443	0.0608401	0.00223189	13.4445	0.107988	0.00485931	13.4445	0.120059	0.00311856
13.5945	0.0607109	0.00260568	13.5947	0.107866	0.00468335	13.5947	0.117843	0.00475162
13.7447	0.0602393	0.00296931	13.7449	0.107034	0.0044587	13.7449	0.115994	0.00559513
13.8949	0.060364	0.00330408	13.8952	0.105859	0.0062309	13.8952	0.114401	0.00528087
14.0452	0.0600193	0.00252955	14.0454	0.105088	0.00451344	14.0454	0.112582	0.00510629
14.1954	0.0597409	0.00219512	14.1956	0.104356	0.00477106	14.1956	0.110808	0.00448209
14.3456	0.0595745	0.00210664	14.3458	0.103466	0.0043774	14.3458	0.108785	0.00531603
14.4958	0.0595223	0.00205833	14.496	0.102748	0.00382927	14.496	0.106664	0.0055153
14.646	0.059953	0.00195219	14.6463	0.101878	0.00345408	14.6463	0.104308	0.00627096
14.7962	0.0600826	0.00171651	14.7965	0.10089	0.00445527	14.7965	0.102333	0.00648883
14.9465	0.059889	0.00242602	14.9467	0.0995234	0.00498471	14.9467	0.100612	0.00655938
15.0967	0.0599978	0.00310417	15.0969	0.0988968	0.00580966	15.0969	0.0990074	0.00604755
15.2469	0.0598667	0.00285582	15.2471	0.0980733	0.00618735	15.2471	0.0969387	0.00698849
15.3971	0.0593831	0.00222627	15.3973	0.0974194	0.00439087	15.3973	0.0947892	0.006951
15.5473	0.0586982	0.00230138	15.5476	0.0960268	0.00398087	15.5476	0.0927191	0.00539556
15.6975	0.0589325	0.0030125	15.6978	0.0951842	0.00491367	15.6978	0.0908337	0.00536906
15.8478	0.0590404	0.00288191	15.848	0.09482	0.00520804	15.848	0.0888977	0.00622739
15.998	0.0591674	0.00330736	15.9982	0.0939687	0.00505939	15.9982	0.0872118	0.00696987
16.1482	0.0589298	0.00192588	16.1484	0.0932362	0.00555062	16.1484	0.0852279	0.00647454
16.2984	0.0591391	0.0025505	16.2987	0.0924286	0.00377692	16.2987	0.083038	0.00673989
16.4486	0.0593567	0.00348189	16.4489	0.0913232	0.00410526	16.4489	0.0807602	0.00716954
16.5988	0.0592764	0.00423336	16.5991	0.0904503	0.00450493	16.5991	0.0786836	0.0066197
16.749	0.0589784	0.00284562	16.7493	0.0899206	0.00477851	16.7493	0.0769976	0.00691351
16.8993	0.0586185	0.00369585	16.8995	0.088852	0.00426286	16.8995	0.0746849	0.00698334
17.0495	0.0585327	0.00407834	17.0497	0.0878918	0.00283436	17.0497	0.0727417	0.00749413
17.1997	0.0589124	0.00445372	17.2	0.0874032	0.00324468	17.2	0.070516	0.00855773
17.3499	0.0590533	0.00521863	17.3502	0.0864657	0.00264832	17.3502	0.068209	0.00898932
17.5001	0.0588801	0.00537534	17.5004	0.0853609	0.00385112	17.5004	0.0662441	0.00798232
17.6503	0.0585794	0.00421028	17.6506	0.0845248	0.00435757	17.6506	0.0640439	0.0084168
17.8006	0.0585645	0.00465584	17.8008	0.0838421	0.00572391	17.8008	0.0617651	0.00816495
17.9508	0.0584268	0.00550057	17.9511	0.0832927	0.00543676	17.9511	0.059599	0.00756547
18.101	0.0585469	0.00592165	18.1013	0.0827103	0.00536308	18.1013	0.0575551	0.00746456
18.2512	0.0586028	0.00643495	18.2515	0.0812514	0.00516808	18.2515	0.0553277	0.00666589
18.4014	0.0584507	0.00677332	18.4017	0.0798938	0.00422731	18.4017	0.0530755	0.0058696
18.5516	0.0587515	0.00576977	18.5519	0.0789103	0.0050007	18.5519	0.0508284	0.00630682
18.7019	0.0591757	0.00419727	18.7021	0.077766	0.00428909	18.7021	0.0487902	0.00638674
18.8521	0.0590484	0.00403779	18.8524	0.076508	0.00446509	18.8524	0.046597	0.00565844
19.0023	0.05876	0.00358905	19.0026	0.0753309	0.00500387	19.0026	0.0446599	0.00592669
19.1525	0.0586258	0.00359151	19.1528	0.0744927	0.00629717	19.1528	0.0425684	0.00517703
19.3027	0.058791	0.00433135	19.303	0.0736462	0.0053856	19.303	0.0404471	0.00532352
19.4529	0.0587609	0.00334058	19.4532	0.0723489	0.0053957	19.4532	0.0383879	0.00540859
19.6031	0.0588553	0.00333141	19.6035	0.0709444	0.00381193	19.6035	0.0363833	0.00588027
19.7534	0.058812	0.00399884	19.7537	0.0693815	0.00404794	19.7537	0.0343533	0.005338
19.9036	0.0585571	0.0040179	19.9039	0.0681589	0.00510628	19.9039	0.0321865	0.00481867
20.0538	0.0587112	0.00498713	20.0541	0.0666738	0.00551751	20.0541	0.0303803	0.00437809
20.204	0.0588643	0.00641705	20.2043	0.0656831	0.00600599	20.2043	0.0283625	0.00480251
20.3542	0.0589149	0.00748453	20.3545	0.0648062	0.00506471	20.3545	0.0265054	0.00453281
20.5044	0.0590838	0.00893002	20.5048	0.0636511	0.00461954	20.5048	0.0246207	0.0046832
20.6547	0.0588523	0.00930097	20.655	0.0628026	0.00460638	20.655	0.0227738	0.00457903
20.8049	0.0589504	0.00881966	20.8052	0.061882	0.00428381	20.8052	0.0210422	0.00485535
20.9551	0.0589017	0.00810003	20.9554	0.0607693	0.00470315	20.9554	0.019242	0.00475973
21.1053	0.0584781	0.00740208	21.1056	0.0595958	0.00536012	21.1056	0.0176479	0.0049319
21.2555	0.0584909	0.00626812	21.2559	0.058322	0.00518621	21.2559	0.0158595	0.00456875
21.4057	0.058525	0.00521816	21.4061	0.0571582	0.00555399	21.4061	0.0143465	0.00404384
21.5559	0.0584821	0.00594059	21.5563	0.0557457	0.0047448	21.5563	0.0127972	0.00395081
21.7062	0.0580078	0.0054947	21.7065	0.0546964	0.00551789	21.7065	0.0114441	0.00360286
21.8564	0.0578347	0.00687423	21.8567	0.053841	0.00664753	21.8567	0.0102726	0.00281236
22.0066	0.0576087	0.00669638	22.0069	0.0527298	0.00759559	22.0069	0.00901981	0.00246062
22.1568	0.0574285	0.00670346	22.1572	0.0514543	0.00725713	22.1572	0.00802008	0.00233534
22.307	0.057653	0.0062143	22.3074	0.0502435	0.00732326	22.3074	0.00710015	0.00210341
22.4572	0.0574382	0.00782835	22.4576	0.0490755	0.00586398	22.4576	0.0063321	0.0017477
22.6075	0.0571418	0.00680582	22.6078	0.0477642	0.00635782	22.6078	0.00558828	0.00148328
22.7577	0.0568225	0.00574604	22.758	0.04701	0.00644848	22.758	0.00510655	0.00130231
22.9079	0.0568522	0.0060534	22.9082	0.0460564	0.00628119	22.9082	0.00474457	0.00103991
23.0581	0.0566531	0.00495017	23.0585	0.0445754	0.00584566	23.0585	0.00435995	0.000845571
23.2083	0.0562902	0.00485819	23.2087	0.0431991	0.00501221	23.2087	0.0040635	0.000793138
23.3585	0.0558429	0.00462286	23.3589	0.0418218	0.00543526	23.3589	0.00379218	0.000803309
23.5088	0.0552678	0.00463858	23.5091	0.0409921	0.00469961	23.5091	0.00357364	0.000702569
23.659	0.0548956	0.0045735	23.6593	0.0395791	0.00442911	23.6593	0.00342913	0.000620042
23.8092	0.0546441	0.00484832	23.8096	0.0384001	0.00414246	23.8096	0.00332268	0.000543382
23.9594	0.0543424	0.0048759	23.9598	0.0369526	0.00474157	23.9598	0.003245	0.000500165
24.1096	0.0539458	0.0048891	24.11	0.0355268	0.0045161	24.11	0.00315493	0.000536066
24.2598	0.0536679	0.0061327	24.2602	0.0341234	0.00404138	24.2602	0.0030729	0.000467203
24.41	0.0536046	0.00619488	24.4104	0.0328661	0.00433601	24.4104	0.00305178	0.00061426
24.5603	0.0535155	0.00587676	24.5606	0.0318239	0.0047501	24.5606	0.0030659	0.000581685
24.7105	0.0532523	0.00754941	24.7109	0.0305945	0.00419979	24.7109	0.00305106	0.000588199
24.8607	0.0528129	0.0081142	24.8611	0.0292493	0.00474407	24.8611	0.00303877	0.000589044
25.0109	0.0521875	0.00725542	25.0113	0.02801	0.00469527	25.0113	0.00308871	0.000743625
25.1611	0.0516951	0.0078369	25.1615	0.0268985	0.00503103	25.1615	0.00308273	0.0004691
25.3113	0.0511239	0.00848817	25.3117	0.0258619	0.0056575	25.3117	0.00308159	0.000192961
25.4616	0.0510333	0.00703225	25.462	0.0247125	0.00561107	25.462	0.00304108	0.000263631
25.6118	0.0507966	0.00647933	25.6122	0.0235163	0.00560507	25.6122	0.00307101	0.000342351
25.762	0.0505539	0.00676072	25.7624	0.0223104	0.0059711	25.7624	0.00306719	0.00041349
25.9122	0.0504151	0.0072692	25.9126	0.0208859	0.00593605	25.9126	0.0030478	0.00030905
26.0624	0.0499978	0.00766773	26.0628	0.0195297	0.00607843	26.0628	0.00304499	0.00026106
26.2126	0.0495227	0.00843744	26.213	0.0184033	0.00655848	26.213	0.00307691	0.000273684
26.3628	0.0486632	0.00872677	26.3633	0.0171561	0.00580194	26.3633	0.0031176	0.000238109
26.5131	0.0484473	0.00810381	26.5135	0.0157536	0.00619039	26.5135	0.00308561	0.000317628
26.6633	0.0477953	0.00832194	26.6637	0.014532	0.00606619	26.6637	0.00310814	0.000510354
26.8135	0.0472535	0.00913877	26.8139	0.0131201	0.00599556	26.8139	0.00303074	0.00044414
26.9637	0.04689	0.00776463	26.9641	0.012057	0.00611623	26.9641	0.00307461	0.000385631
27.1139	0.0463462	0.0076753	27.1144	0.0108906	0.00598529	27.1144	0.00307647	0.000261406
27.2641	0.0459907	0.00762004	27.2646	0.00986283	0.00585124	27.2646	0.00304644	0.00030284
27.4144	0.0453366	0.00646482	27.4148	0.00888578	0.005281	27.4148	0.00297538	0.000161825
27.5646	0.0448667	0.00709852	27.565	0.00802657	0.00510199	27.565	0.00296599	0.000154775
27.7148	0.044549	0.00658589	27.7152	0.00714629	0.00476011	27.7152	0.00297817	0.000212183
27.865	0.044237	0.00685073	27.8654	0.006392	0.00413673	27.8654	0.00296149	0.00025147
28.0152	0.0439162	0.0072483	28.0157	0.00571938	0.00384008	28.0157	0.003016	0.000126943
28.1654	0.0435233	0.00766946	28.1659	0.00504957	0.00350433	28.1659	0.00301163	0.000124282
28.3157	0.0432066	0.00791296	28.3161	0.00458873	0.00298707	28.3161	0.00298428	0.000316411
28.4659	0.0424547	0.00758672	28.4663	0.00408587	0.00237017	28.4663	0.00297147	0.000175355
28.6161	0.0418191	0.00708919	28.6165	0.00369361	0.00211814	28.6165	0.00296094	0.000185409
28.7663	0.0413868	0.00789271	28.7668	0.00333355	0.00190185	28.7668	0.00294183	0.000136401
28.9165	0.0407874	0.00802951	28.917	0.00305865	0.00150333	28.917	0.00293496	0.000181006
29.0667	0.0404133	0.00810575	29.0672	0.00278614	0.00124555	29.0672	0.00295214	0.000207475
29.2169	0.0399605	0.00740819	29.2174	0.00254437	0.00104824	29.2174	0.00296391	0.000254596
29.3672	0.0397892	0.0066831	29.3676	0.00245408	0.000861633	29.3676	0.00296977	0.000193697
29.5174	0.0392529	0.00679093	29.5178	0.00235188	0.000808467	29.5178	0.00298599	0.000231784
29.6676	0.0387261	0.00686217	29.6681	0.0023003	0.000672654	29.6681	0.00295818	0.00017223
29.8178	0.0379732	0.00706139	29.8183	0.00219974	0.000454003	29.8183	0.00295503	0.000224519
29.968	0.0376663	0.00652289	29.9685	0.00213861	0.000498948	29.9685	0.00289728	0.000202835
30.1182	0.0369415	0.00696689	30.1187	0.0021371	0.000393345	30.1187	0.00286948	0.000374236
30.2685	0.0364466	0.00733634	30.2689	0.0020921	0.000363032	30.2689	0.00290437	0.000352246
30.4187	0.0357977	0.00718711	30.4192	0.00201542	0.000370549	30.4192	0.00288655	0.00024681
30.5689	0.0353175	0.00784849	30.5694	0.00201108	0.000248264	30.5694	0.00293911	0.000235861
30.7191	0.0347665	0.00797641	30.7196	0.00202636	0.000251203	30.7196	0.00295938	0.000324315
30.8693	0.0343425	0.00792624	30.8698	0.00198112	0.000347608	30.8698	0.00297906	0.000247373
31.0195	0.0340711	0.00743928	31.02	0.00196152	0.000470195	31.02	0.00296656	0.000129547
31.1698	0.0336323	0.00784781	31.1702	0.00199715	0.000284088	31.1702	0.00293622	0.000279411
31.32	0.0334214	0.00882723	31.3205	0.00203294	0.000178661	31.3205	0.00293282	0.000154624
31.4702	0.0329732	0.0087115	31.4707	0.00201779	0.000194097	31.4707	0.00292336	0.000202954
31.6204	0.0320229	0.00802472	31.6209	0.00201624	0.00032121	31.6209	0.00293266	0.000394841
31.7706	0.0316975	0.00782225	31.7711	0.00204212	0.000183596	31.7711	0.00292249	0.000432678
31.9208	0.0313557	0.00765217	31.9213	0.00205352	0.000239285	31.9213	0.00297036	0.0003736
32.071	0.0308666	0.00826076	32.0715	0.0020161	0.000334558	32.0715	0.00298414	0.000323182
32.2213	0.0300883	0.00868511	32.2218	0.00199021	0.000287363	32.2218	0.00299204	0.000273926
32.3715	0.0297276	0.00867789	32.372	0.00205158	0.000252886	32.372	0.00298286	0.00024444
32.5217	0.0295667	0.00827652	32.5222	0.00209594	0.000241144	32.5222	0.0030274	0.000236747
32.6719	0.0292803	0.00806846	32.6724	0.00200422	0.000176362	32.6724	0.00304519	0.000133071
32.8221	0.0286175	0.00907194	32.8226	0.00198939	0.000373342	32.8226	0.00301957	0.00030864
32.9723	0.0281216	0.00889381	32.9729	0.00198122	0.000256944	32.9729	0.00302431	0.000142098
33.1226	0.0275272	0.00882454	33.1231	0.00200752	0.000270508	33.1231	0.00298254	9.58002e-05
33.2728	0.0270297	0.00843968	33.2733	0.00199014	0.000197809	33.2733	0.00298742	0.000215296
33.423	0.0263762	0.00757751	33.4235	0.00197987	0.000145167	33.4235	0.00304463	0.000237089
33.5732	0.025591	0.00793818	33.5737	0.00199588	0.000139779	33.5737	0.00311864	0.000212466
33.7234	0.0248566	0.00779184	33.7239	0.00199981	0.000223592	33.7239	0.00307191	0.000279529
33.8736	0.02423	0.00715088	33.8742	0.0019991	0.000213329	33.8742	0.00304649	0.000239079
34.0238	0.023592	0.00780128	34.0244	0.0020365	0.000435878	34.0244	0.00304838	0.000146341
34.1741	0.0229174	0.00819468	34.1746	0.00201595	0.000392817	34.1746	0.0030911	0.000193123
34.3243	0.0222881	0.00787393	34.3248	0.0019965	0.000358709	34.3248	0.00306181	0.000151318
34.4745	0.0215695	0.00807889	34.475	0.00201987	0.00015645	34.475	0.00297521	0.000217692
34.6247	0.0210313	0.00890686	34.6253	0.00205003	0.00013887	34.6253	0.00294035	0.00028704
34.7749	0.0207936	0.00883508	34.7755	0.00206111	0.000146335	34.7755	0.00295205	0.000267001
34.9251	0.0203786	0.00868625	34.9257	0.0020039	0.000196513	34.9257	0.00295338	0.00022008
35.0754	0.0198717	0.0088368	35.0759	0.00204378	0.000266433	35.0759	0.00290824	0.000198392
35.2256	0.0189769	0.00845995	35.2261	0.00201888	0.000189381	35.2261	0.00293225	0.00020961
35.3758	0.0183282	0.00837555	35.3763	0.00201904	0.000267204	35.3763	0.00298096	0.000272387
35.526	0.0176107	0.00801972	35.5266	0.00200293	0.000266412	35.5266	0.00301743	0.000241659
35.6762	0.0169874	0.00814094	35.6768	0.00198091	0.000330179	35.6768	0.00300976	0.000256875
35.8264	0.0164971	0.00773282	35.827	0.00207152	0.000360492	35.827	0.00299382	0.000324907
35.9767	0.0160599	0.0080373	35.9772	0.0020442	0.00049588	35.9772	0.00294062	0.000369173
36.1269	0.0156258	0.00822383	36.1274	0.00202467	0.000543398	36.1274	0.00294507	0.000234782
36.2771	0.0149511	0.0084965	36.2777	0.00202499	0.000418868	36.2777	0.00295446	0.000216903
36.4273	0.0141272	0.00769018	36.4279	0.00202513	0.000447789	36.4279	0.00294363	0.000228766
36.5775	0.0133988	0.00756629	36.5781	0.00200136	0.00045796	36.5781	0.00290933	0.000232356
36.7277	0.0127042	0.00743017	36.7283	0.00202933	0.000708694	36.7283	0.00297822	0.000358937
36.8779	0.0121306	0.00723668	36.8785	0.00202063	0.000526614	36.8785	0.0029423	0.000161835
37.0282	0.0116518	0.00771285	37.0287	0.00199077	0.000430195	37.0287	0.00292248	0.000410567
37.1784	0.0108429	0.00728993	37.179	0.00203389	0.000564049	37.179	0.00295722	0.000313541
37.3286	0.0102544	0.00685804	37.3292	0.00203829	0.000520666	37.3292	0.0029352	0.000374639
37.4788	0.00974324	0.00646401	37.4794	0.0020286	0.000486034	37.4794	0.00292038	0.000335286
37.629	0.0090885	0.00576758	37.6296	0.00199496	0.000393999	37.6296	0.0029115	0.000398564
37.7792	0.00858099	0.00568958	37.7798	0.00203561	0.000582225	37.7798	0.00293277	0.000327227
37.9295	0.00813425	0.00587875	37.9301	0.00203317	0.00066751	37.9301	0.00291646	0.000304695
38.0797	0.00764594	0.00544171	38.0803	0.00205995	0.000691079	38.0803	0.00292688	0.000320881
38.2299	0.00715441	0.00523228	38.2305	0.00205326	0.000453268	38.2305	0.00294345	0.000370843
38.3801	0.00657486	0.00518593	38.3807	0.00204711	0.000437056	38.3807	0.00290471	0.000304921
38.5303	0.00597926	0.00476742	38.5309	0.00195237	0.000367166	38.5309	0.00289464	0.000216801
38.6805	0.00546617	0.0046507	38.6811	0.00200677	0.000263033	38.6811	0.00295758	0.000123401
38.8307	0.00510627	0.00441725	38.8314	0.00198489	0.000361613	38.8314	0.00293393	0.000308783
38.981	0.00467832	0.00403604	38.9816	0.00200466	0.000294384	38.9816	0.00292917	0.000261765
39.1312	0.00428083	0.00393929	39.1318	0.00198442	0.000466577	39.1318	0.00296153	0.000527767
39.2814	0.00391127	0.00369962	39.282	0.00198795	0.000471326	39.282	0.00292265	0.000399086
39.4316	0.00349877	0.00335972	39.4322	0.00199534	0.000431273	39.4322	0.00297101	0.000264208
39.5818	0.00316065	0.00306076	39.5824	0.00201523	0.000392396	39.5824	0.00293221	0.000217394
39.732	0.00288691	0.00282696	39.7327	0.00199681	0.000394163	39.7327	0.00291862	0.000204083
39.8823	0.00264102	0.00254346	39.8829	0.00200221	0.000357394	39.8829	0.00288591	0.000350278
40.0325	0.00241785	0.00214997	40.0331	0.00204258	0.000264192	40.0331	0.0029078	0.000457048
40.1827	0.00219549	0.00194648	40.1833	0.00204312	0.000381021	40.1833	0.00287599	0.000341028
40.3329	0.00195066	0.0017667	40.3335	0.00200893	0.000348782	40.3335	0.00289158	0.000330221
40.4831	0.00172734	0.00155999	40.4838	0.00197848	0.000286897	40.4838	0.00284764	0.000356692
40.6333	0.0015618	0.00137764	40.634	0.00194817	0.000325842	40.634	0.00290342	0.000382137
40.7836	0.00147823	0.00129507	40.7842	0.001913	0.000302636	40.7842	0.00286741	0.000450401
40.9338	0.001421	0.000998869	40.9344	0.00192132	0.000363551	40.9344	0.00285087	0.000292402
41.084	0.00129035	0.000802478	41.0846	0.00195477	0.000459156	41.0846	0.00285793	0.000310423
41.2342	0.00125198	0.000657968	41.2348	0.00198704	0.000378896	41.2348	0.00287716	0.000124861
41.3844	0.00119277	0.000432618	41.3851	0.0019649	0.000304789	41.3851	0.00286945	0.000190014
41.5346	0.00113821	0.000316301	41.5353	0.00201424	0.000332232	41.5353	0.00282228	0.00018454
41.6848	0.00107243	0.000302104	41.6855	0.0019551	0.000338958	41.6855	0.0028414	0.000227672
41.8351	0.00103725	0.000300896	41.8357	0.00196742	0.000336112	41.8357	0.00287393	0.000245894
41.9853	0.00103208	0.000175046	41.9859	0.00196119	0.00039805	41.9859	0.00287818	0.000186474
42.1355	0.00105958	0.000281712	42.1362	0.00193082	0.00039474	42.1362	0.00292092	0.000158805
42.2857	0.00104314	0.000239502	42.2864	0.00194608	0.00039775	42.2864	0.00293394	0.000288806
42.4359	0.00101779	0.000206015	42.4366	0.00201003	0.000441042	42.4366	0.00288086	0.00022856
42.5861	0.00104801	0.000229265	42.5868	0.00201973	0.000243341	42.5868	0.00291578	0.000237102
42.7364	0.00105127	0.000225098	42.737	0.00202505	0.00023547	42.737	0.00291474	0.000172522
42.8866	0.00101603	0.000358867	42.8872	0.00197557	0.000436152	42.8872	0.00288442	9.56587e-05
43.0368	0.000989048	0.00020995	43.0375	0.00205433	0.000401283	43.0375	0.00291196	0.000282119
43.187	0.000982229	0.000210732	43.1877	0.0020983	0.000220786	43.1877	0.00293108	0.000418354
43.3372	0.000950874	0.000100111	43.3379	0.00210453	0.000259463	43.3379	0.00290644	0.000285247
43.4874	0.000939088	0.000129959	43.4881	0.0020769	0.000446293	43.4881	0.002954	0.000212418
43.6377	0.000963584	0.000215277	43.6383	0.002115	0.000527924	43.6383	0.00297147	0.000226658
43.7879	0.000963499	8.72329e-05	43.7886	0.00208225	0.000454825	43.7886	0.00296639	0.000265451
43.9381	0.000991191	8.08552e-05	43.9388	0.00204185	0.000457358	43.9388	0.0029535	0.000190279
44.0883	0.000971022	7.98921e-05	44.089	0.00201265	0.000463274	44.089	0.00296276	0.00025438
44.2385	0.00098071	0.000153863	44.2392	0.00201737	0.000448058	44.2392	0.00296842	0.000256672
44.3887	0.000978819	0.000208759	44.3894	0.00200325	0.000529255	44.3894	0.00289574	0.000336495
44.5389	0.00095458	0.000154215	44.5396	0.0020549	0.000532247	44.5396	0.00291848	0.000214488
44.6892	0.000979932	0.000165792	44.6899	0.00202607	0.000608163	44.6899	0.00290375	0.000133161
44.8394	0.00100014	0.000266408	44.8401	0.00201175	0.000659403	44.8401	0.00292278	0.000119269
44.9896	0.000993588	0.000374585	44.9903	0.00206119	0.000635199	44.9903	0.00294061	0.000201093
45.1398	0.00100069	0.000282299	45.1405	0.00203915	0.000474155	45.1405	0.00291508	0.000333316
45.29	0.000962373	0.000258022	45.2907	0.00200813	0.00041566	45.2907	0.00292424	0.000322127
45.4402	0.000978242	0.00022691	45.441	0.00198829	0.000523265	45.441	0.00290041	0.000226747
45.5905	0.000999305	0.00022949	45.5912	0.00201104	0.000356718	45.5912	0.00291649	0.00026222
45.7407	0.00101871	0.000168247	45.7414	0.00202944	0.000324632	45.7414	0.0029157	0.000207193
45.8909	0.000994228	0.00018622	45.8916	0.00205761	0.000372395	45.8916	0.00291439	0.000131236
46.0411	0.0010069	0.000204746	46.0418	0.00200339	0.000365881	46.0418	0.00293519	0.000317598
46.1913	0.000971271	0.000192592	46.192	0.00201921	0.000458913	46.192	0.00290134	0.000242847
46.3415	0.000954951	0.00016694	46.3423	0.00207187	0.000429762	46.3423	0.00292732	0.000180078
46.4917	0.000950237	0.000117231	46.4925	0.00206873	0.000525795	46.4925	0.00296453	0.000162092
46.642	0.0009807	0.000187291	46.6427	0.00204613	0.000387864	46.6427	0.00295925	0.000230826
46.7922	0.00101462	0.000223611	46.7929	0.00206905	0.000470452	46.7929	0.00297214	0.000284107
46.9424	0.00100628	0.000197704	46.9431	0.00204631	0.000450903	46.9431	0.0029605	0.000232969
47.0926	0.000995173	0.000231117	47.0934	0.00202652	0.000397738	47.0934	0.00298093	0.000267081
47.2428	0.00102424	0.000256435	47.2436	0.00203724	0.000472215	47.2436	0.00296414	0.000276441
47.393	0.00101866	0.000328548	47.3938	0.00205323	0.000440233	47.3938	0.00297142	0.000235337
47.5433	0.000992054	0.000282434	47.544	0.00198076	0.000285493	47.544	0.00301098	0.000336048
47.6935	0.000986147	0.000214528	47.6942	0.00199705	0.000503463	47.6942	0.00297996	0.000306954
47.8437	0.000946786	0.000172556	47.8444	0.00205707	0.000579096	47.8444	0.0029722	0.000353593
47.9939	0.000941339	0.000297093	47.9947	0.0019734	0.000432633	47.9947	0.00296842	0.000329313
48.1441	0.000952357	0.000246958	48.1449	0.00197553	0.000455769	48.1449	0.00294022	0.000463595
48.2943	0.000940298	0.000220754	48.2951	0.00196104	0.000358337	48.2951	0.00292261	0.000418648
48.4446	0.000935242	0.000295054	48.4453	0.00195156	0.000363306	48.4453	0.00297814	0.000711706
48.5948	0.000958954	0.000302948	48.5955	0.00198038	0.00050389	48.5955	0.00299029	0.000596013
48.745	0.000977082	0.000374991	48.7457	0.00194446	0.000445501	48.7457	0.00296529	0.000576659
48.8952	0.000979902	0.000381154	48.896	0.00194664	0.000477832	48.896	0.00289371	0.000530173
49.0454	0.000967636	0.000325223	49.0462	0.00200271	0.000529203	49.0462	0.00292659	0.000675854
49.1956	0.00097267	0.000309661	49.1964	0.00201027	0.000509349	49.1964	0.00295425	0.000716268
49.3458	0.000976406	0.000217153	49.3466	0.00196382	0.000412295	49.3466	0.00288969	0.00049346
49.4961	0.00101009	0.000307418	49.4968	0.00197695	0.000653051	49.4968	0.00288602	0.000388486
49.6463	0.000998854	0.000256177	49.6471	0.00204676	0.000858919	49.6471	0.00291011	0.00035895
49.7965	0.00100076	0.000165226	49.7973	0.00201809	0.000683841	49.7973	0.00292386	0.000329308
49.9467	0.000963816	0.000110561	49.9475	0.00199399	0.00065674	49.9475	0.00289079	0.000402505
50.0969	0.000936294	8.80343e-05	50.0977	0.00198901	0.000476411	50.0977	0.00286615	0.000443415
50.2471	0.000941093	0.000187411	50.2479	0.00203232	0.000601578	50.2479	0.00285674	0.000461425
50.3974	0.000969377	0.000149961	50.3981	0.00203853	0.000616783	50.3981	0.0028855	0.000390237
50.5476	0.000934093	0.000122371	50.5484	0.00206111	0.000486136	50.5484	0.00289026	0.000298906
50.6978	0.000926205	0.000147306	50.6986	0.00207264	0.000303893	50.6986	0.00290414	0.000453601
50.848	0.000934211	0.000136087	50.8488	0.00199712	0.00023453	50.8488	0.00290436	0.000530361
50.9982	0.000947095	0.000199605	50.999	0.00194612	0.000525388	50.999	0.00291227	0.000346121
51.1484	0.000942994	0.000255008	51.1492	0.0019813	0.000377032	51.1492	0.00287937	0.000302016
51.2986	0.000957105	0.000262625	51.2995	0.00198752	0.000541167	51.2995	0.00286854	0.000402269
51.4489	0.000957349	0.000256415	51.4497	0.0019037	0.000739633	51.4497	0.00288294	0.000480707
51.5991	0.000952331	0.000359273	51.5999	0.00193446	0.000467493	51.5999	0.00289693	0.000558846
51.7493	0.000948357	0.00015539	51.7501	0.00194534	0.000662766	51.7501	0.00286033	0.000525979
51.8995	0.000949771	0.000199242	51.9003	0.00195728	0.000606367	51.9003	0.00291075	0.000559707
52.0497	0.000970597	0.000261057	52.0505	0.00198426	0.000630225	52.0505	0.00294345	0.000603019
52.1999	0.000953133	0.000294672	52.2008	0.00200315	0.000605718	52.2008	0.00292753	0.000524654
52.3502	0.000955794	0.000313752	52.351	0.0020387	0.000482832	52.351	0.00287411	0.000664761
52.5004	0.000932189	0.000248759	52.5012	0.00201342	0.000533125	52.5012	0.00284011	0.000575295
52.6506	0.000940842	0.000190134	52.6514	0.00199125	0.000669046	52.6514	0.00292035	0.00062396
52.8008	0.000904339	0.000273328	52.8016	0.00196494	0.000666344	52.8016	0.00291311	0.000671855
52.951	0.000932936	0.00014926	52.9519	0.00198462	0.000544413	52.9519	0.00289449	0.000612833
53.1012	0.00094935	0.000151557	53.1021	0.00197333	0.000730886	53.1021	0.00289847	0.000538472
53.2515	0.000952852	0.000253618	53.2523	0.00196752	0.000587511	53.2523	0.00291711	0.000614944
53.4017	0.000959418	0.000216972	53.4025	0.00202232	0.000651333	53.4025	0.00290837	0.000784089
53.5519	0.000933677	0.000162537	53.5527	0.00199224	0.000541734	53.5527	0.00291456	0.000618306
53.7021	0.000890646	0.000154419	53.7029	0.00195671	0.000735234	53.7029	0.00292299	0.00047307
53.8523	0.000889336	0.000192199	53.8532	0.00198175	0.000880711	53.8532	0.00293896	0.000487463
54.0025	0.000893084	0.000224907	54.0034	0.00201495	0.000816015	54.0034	0.00296215	0.000566152
54.1527	0.000884003	0.000221854	54.1536	0.00202478	0.000936294	54.1536	0.00292974	0.000530986
54.303	0.000902452	0.000214074	54.3038	0.00202218	0.00069905	54.3038	0.00297699	0.000584708
54.4532	0.000907635	0.000209054	54.454	0.00199527	0.000698086	54.454	0.0029203	0.000652397
54.6034	0.000903799	0.000211867	54.6043	0.00201308	0.000689617	54.6043	0.00286906	0.000644112
54.7536	0.000911344	0.000266952	54.7545	0.00205613	0.000665657	54.7545	0.00287954	0.000572474
54.9038	0.00091891	0.000238958	54.9047	0.00205643	0.000702652	54.9047	0.00285457	0.000605185
55.054	0.00089974	0.000288881	55.0549	0.00202292	0.000722564	55.0549	0.00284236	0.000709533
55.2043	0.000930961	0.000232811	55.2051	0.0020021	0.000732447	55.2051	0.00283624	0.000672852
55.3545	0.000914172	0.000315509	55.3553	0.00197791	0.000777061	55.3553	0.00279402	0.000696835
55.5047	0.000921999	0.000315936	55.5056	0.00199753	0.000768096	55.5056	0.0028253	0.000745399
55.6549	0.000896395	0.000349771	55.6558	0.00200238	0.000560249	55.6558	0.00284105	0.000895407
55.8051	0.000907642	0.000365731	55.806	0.00199592	0.00072319	55.806	0.00283178	0.000887491
55.9553	0.000901271	0.000431513	55.9562	0.00202401	0.000803769	55.9562	0.00286671	0.0007433
56.1056	0.000878724	0.000352405	56.1064	0.00205794	0.000798742	56.1064	0.00285645	0.000643942
56.2558	0.000877297	0.000290158	56.2567	0.00200493	0.000682793	56.2567	0.002817	0.000791883
56.406	0.000893919	0.00034088	56.4069	0.00199662	0.000785557	56.4069	0.00284113	0.000894748
56.5562	0.000910611	0.000233745	56.5571	0.00201274	0.000734453	56.5571	0.00282105	0.000922062
56.7064	0.00086599	7.97174e-05	56.7073	0.00198451	0.00080456	56.7073	0.00285477	0.000928567
56.8566	0.000862086	0.000295664	56.8575	0.00194496	0.000663479	56.8575	0.00286468	0.000766881
57.0068	0.000874841	0.000316215	57.0077	0.00198377	0.000589779	57.0077	0.00285378	0.000650093
57.1571	0.000858454	0.000276262	57.158	0.00201354	0.000812638	57.158	0.00284781	0.000698381
57.3073	0.000867524	0.000296427	57.3082	0.00203358	0.000864757	57.3082	0.00285193	0.000802866
57.4575	0.000870366	0.00037191	57.4584	0.00200117	0.000929401	57.4584	0.00284408	0.000850409
57.6077	0.000893717	0.000353082	57.6086	0.00197806	0.00102493	57.6086	0.00282699	0.000799059
57.7579	0.000883298	0.000237473	57.7588	0.00200575	0.00090378	57.7588	0.00282525	0.000920048
57.9081	0.000894717	0.000442372	57.909	0.00202392	0.000838315	57.909	0.00277374	0.000731962
58.0584	0.00091591	0.000381931	58.0593	0.00197051	0.000870766	58.0593	0.00278278	0.00068599
58.2086	0.00090704	0.000371122	58.2095	0.00201338	0.000922486	58.2095	0.0027728	0.000671092
58.3588	0.000904093	0.000332284	58.3597	0.00202902	0.0010206	58.3597	0.00286357	0.00062202
58.509	0.000886841	0.00027369	58.5099	0.00199297	0.000967759	58.5099	0.00286714	0.000752397
58.6592	0.000866846	0.000303116	58.6601	0.00199359	0.0010463	58.6601	0.00281567	0.00084984
58.8094	0.000894715	0.000412589	58.8104	0.00201648	0.000969002	58.8104	0.00279677	0.000775269
58.9596	0.000894835	0.000405508	58.9606	0.00197187	0.00083228	58.9606	0.00276251	0.000714807
59.1099	0.000883955	0.000369021	59.1108	0.00201451	0.000718788	59.1108	0.00277192	0.000764999
59.2601	0.00088613	0.000354258	59.261	0.00201558	0.00108011	59.261	0.00280109	0.000786863
59.4103	0.000921527	0.000454716	59.4112	0.00203001	0.000901063	59.4112	0.00278461	0.000918778
59.5605	0.000907675	0.000418014	59.5614	0.00203483	0.00090533	59.5614	0.00278943	0.000836694
59.7107	0.000895003	0.00033717	59.7117	0.00201396	0.00101368	59.7117	0.00278437	0.000853425
59.8609	0.000892588	0.000360697	59.8619	0.00198198	0.000896487	59.8619	0.00280635	0.000783529
60.0112	0.000902185	0.000359886	60.0121	0.00195905	0.000761388	60.0121	0.00278411	0.000863653
60.1614	0.000885578	0.000367905	60.1623	0.00204305	0.000738251	60.1623	0.00280079	0.000938825
60.3116	0.000888362	0.000337753	60.3125	0.00205479	0.000662402	60.3125	0.00280859	0.000805873
60.4618	0.000904341	0.000320389	60.4628	0.00205965	0.000676339	60.4628	0.00280998	0.000771584
60.612	0.000868434	0.000260929	60.613	0.00199394	0.000736621	60.613	0.00279766	0.000790677
60.7622	0.000875189	0.000259814	60.7632	0.00201006	0.000794194	60.7632	0.00277968	0.000721488
60.9125	0.000899748	0.000242983	60.9134	0.00194274	0.000721992	60.9134	0.00282167	0.000686675
61.0627	0.000896281	0.00021984	61.0636	0.00194426	0.000871093	61.0636	0.00281572	0.000716807
61.2129	0.000931104	0.0003163	61.2138	0.0019258	0.000909371	61.2138	0.00277035	0.000837405
61.3631	0.000893244	0.000314608	61.3641	0.00196912	0.000884902	61.3641	0.00269279	0.000670196
61.5133	0.000908769	0.000280827	61.5143	0.00196049	0.000759413	61.5143	0.00268556	0.00070469
61.6635	0.000876985	0.000175301	61.6645	0.00200134	0.000764216	61.6645	0.00275423	0.000723955
61.8137	0.000849513	0.000311672	61.8147	0.00197826	0.00072949	61.8147	0.00278485	0.00070856
61.964	0.000862138	0.000324659	61.9649	0.00199205	0.000728937	61.9649	0.00281936	0.000752251
62.1142	0.000845839	0.000291257	62.1152	0.00200726	0.000869937	62.1152	0.00279686	0.000718909
62.2644	0.000869611	0.000339789	62.2654	0.00200197	0.000761905	62.2654	0.00271538	0.000683218
62.4146	0.000816455	0.000358273	62.4156	0.00200636	0.000774964	62.4156	0.00275029	0.000815618
62.5648	0.000805875	0.000413871	62.5658	0.00201842	0.000833409	62.5658	0.00279428	0.000717994
62.715	0.000839021	0.000358725	62.716	0.00203938	0.000832819	62.716	0.00275906	0.00089732
62.8653	0.000839037	0.000358241	62.8662	0.00206143	0.00074415	62.8662	0.00271864	0.000780673
63.0155	0.000864204	0.000389704	63.0165	0.00203449	0.000761356	63.0165	0.00270494	0.000861328
63.1657	0.000857025	0.000361771	63.1667	0.00199307	0.000748008	63.1667	0.00273177	0.000786905
63.3159	0.000870715	0.000464713	63.3169	0.001965	0.000678999	63.3169	0.00274356	0.000786506
63.4661	0.000846243	0.0004154	63.4671	0.00205371	0.00069338	63.4671	0.00280127	0.000816936
63.6163	0.000800874	0.000368031	63.6173	0.00202907	0.000652	63.6173	0.00284343	0.000760291
63.7665	0.000807702	0.00037429	63.7676	0.00201103	0.000669502	63.7676	0.00282479	0.000894145
63.9168	0.000790575	0.00037436	63.9178	0.00197745	0.000685691	63.9178	0.00279387	0.000930387
64.067	0.000819223	0.000328479	64.068	0.00198602	0.000735412	64.068	0.00282542	0.000938052
64.2172	0.000792027	0.000291748	64.2182	0.00195231	0.000696299	64.2182	0.00278973	0.000892454
64.3674	0.000787621	0.000361859	64.3684	0.00199014	0.00066966	64.3684	0.00271876	0.000909976
64.5176	0.000742563	0.000402276	64.5186	0.00197675	0.000683857	64.5186	0.00264704	0.000950171
64.6678	0.000763863	0.000349773	64.6689	0.00187483	0.000537332	64.6689	0.00260126	0.00100271
64.8181	0.000747943	0.000387873	64.8191	0.0019415	0.000561663	64.8191	0.00257676	0.000887703
64.9683	0.00072745	0.000304369	64.9693	0.00187683	0.000538537	64.9693	0.00252764	0.00081983
65.1185	0.000592414	0.000238063	65.1195	0.00149114	0.00052264	65.1195	0.00210271	0.000569243
65.2687	0.00028322	9.13366e-05	65.2697	0.000705701	0.000197633	65.2697	0.00102677	0.000229015
65.4189	7.96155e-05	2.44641e-05	65.42	0.000188163	5.87792e-05	65.42	0.000275482	5.4241e-05
65.5691	1.25336e-05	1.366e-05	65.5702	2.30131e-05	1.22252e-05	65.5702	3.97461e-05	1.34832e-05
65.7194	1.53274e-06	3.40871e-06	65.7204	1.41015e-06	2.03325e-06	65.7204	3.02023e-06	1.78281e-06

## Sheet: B, drop, 1.0
fluid component density profiles ρBd(y), and uncertainty ΔρBd(y) for:
eAB / ef = 1.0
component B
droplet side
The component density profiles are indicated with the bulk vapor component concentration xA''
xA'' =	0.079 mol mol-1		xA'' =	0.154 mol mol-1		xA'' =	0.227 mol mol-1		xA'' =	0.508 mol mol-1		xA'' =	0.750 mol mol-1
y / σ	ρBd(y) / σ-3	ΔρBd(y) / σ-3	y / σ	ρBd(y) / σ-3	ΔρBd(y) / σ-3	y / σ	ρBd(y) / σ-3	ΔρBd(y) / σ-3	y / σ	ρBd(y) / σ-3	ΔρBd(y) / σ-3	y / σ	ρBd(y) / σ-3	ΔρBd(y) / σ-3
4.88201	0	0	4.88209	0	0	4.88209	0	0
5.03222	0	0	5.0323	0	0	5.0323	0	0
5.18244	3.83039e-07	8.12094e-07	5.18252	1.44972e-07	3.77947e-07	5.18252	3.21754e-07	8.67654e-07
5.33266	0.00510288	0.000212685	5.33274	0.00398652	0.00010026	5.33274	0.00305458	0.000147298
5.48287	0.165794	0.00237207	5.48296	0.117692	0.00299629	5.48296	0.0858378	0.0025132
5.63309	0.543093	0.00751233	5.63318	0.34557	0.0112402	5.63318	0.237738	0.00792812
5.7833	0.513908	0.0085391	5.78339	0.3017	0.0144966	5.78339	0.200105	0.00815649
5.93352	0.33337	0.00713359	5.93361	0.192364	0.00895946	5.93361	0.127317	0.0053198
6.08373	0.259821	0.00614306	6.08383	0.155778	0.00558601	6.08383	0.105939	0.00456171
6.23395	0.291794	0.00625155	6.23405	0.208382	0.00477984	6.23405	0.160712	0.00422885
6.38417	0.544105	0.00975196	6.38427	0.537201	0.00678022	6.38427	0.502366	0.0096695
6.53438	0.980011	0.0195228	6.53448	1.02813	0.016757	6.53448	0.979998	0.0172929
6.6846	1.01618	0.0116329	6.6847	0.963189	0.00845638	6.6847	0.871972	0.0124337
6.83481	0.734479	0.00441111	6.83492	0.619599	0.00768023	6.83492	0.534308	0.00753658
6.98503	0.53444	0.00526646	6.98514	0.427983	0.00486599	6.98514	0.35993	0.00530445
7.13524	0.489975	0.00593116	7.13536	0.408359	0.00477336	7.13536	0.352032	0.0054723
7.28546	0.592157	0.00883393	7.28557	0.553317	0.0078833	7.28557	0.506327	0.00683622
7.43568	0.781792	0.0116786	7.43579	0.782339	0.0125706	7.43579	0.734812	0.00973811
7.58589	0.870787	0.0126441	7.58601	0.841689	0.0107736	7.58601	0.773461	0.00679885
7.73611	0.782611	0.00688897	7.73623	0.707017	0.00160992	7.73623	0.627484	0.00694252
7.88632	0.656262	0.00435157	7.88645	0.567008	0.00243669	7.88645	0.494115	0.007359
8.03654	0.596658	0.00215448	8.03666	0.518072	0.00354048	8.03666	0.452363	0.0064103
8.18675	0.623764	0.00234689	8.18688	0.567876	0.00677084	8.18688	0.50521	0.00456579
8.33697	0.708762	0.00550504	8.3371	0.674284	0.0123036	8.3371	0.608439	0.00537007
8.48719	0.775277	0.00837348	8.48732	0.737833	0.0102294	8.48732	0.6621	0.00598497
8.6374	0.7632	0.00635803	8.63754	0.704602	0.00926376	8.63754	0.621936	0.00841236
8.78762	0.70393	0.00287668	8.78775	0.630571	0.00680017	8.78775	0.547838	0.00388658
8.93783	0.657355	0.00567224	8.93797	0.585418	0.00608901	8.93797	0.50533	0.00343671
9.08805	0.654806	0.00446033	9.08819	0.591349	0.00865126	9.08819	0.512248	0.00294238
9.23826	0.689584	0.00660398	9.23841	0.637429	0.0119618	9.23841	0.554092	0.00416679
9.38848	0.727709	0.00701903	9.38863	0.679057	0.00967015	9.38863	0.588321	0.00272708
9.53869	0.735886	0.00618053	9.53884	0.680833	0.00997418	9.53884	0.583482	0.000951642
9.68891	0.714399	0.00574886	9.68906	0.649921	0.00897848	9.68906	0.549743	0.003638
9.83913	0.686766	0.00762818	9.83928	0.619653	0.010619	9.83928	0.518606	0.00433476
9.98934	0.676076	0.00558533	9.9895	0.612625	0.00933113	9.9895	0.508852	0.00452859
10.1396	0.687076	0.00563888	10.1397	0.627669	0.0080983	10.1397	0.520772	0.00242401
10.2898	0.707455	0.00456246	10.2899	0.649291	0.0104286	10.2899	0.53691	0.00327841
10.44	0.717398	0.00606088	10.4402	0.658137	0.0105154	10.4402	0.538441	0.00401153
10.5902	0.712894	0.00864561	10.5904	0.648731	0.0119365	10.5904	0.5233	0.00234963
10.7404	0.698914	0.00426278	10.7406	0.631717	0.0104149	10.7406	0.503787	0.00351931
10.8906	0.690104	0.00585714	10.8908	0.623512	0.0123127	10.8908	0.490613	0.0028516
11.0409	0.691742	0.00531297	11.041	0.626322	0.0158014	11.041	0.489321	0.00341071
11.1911	0.701348	0.00569175	11.1912	0.63348	0.0128124	11.1912	0.492911	0.00451715
11.3413	0.708304	0.0067294	11.3415	0.63946	0.0103676	11.3415	0.493333	0.00697127
11.4915	0.707723	0.00606138	11.4917	0.637411	0.00842502	11.4917	0.485864	0.00554745
11.6417	0.702783	0.00686994	11.6419	0.629689	0.014439	11.6419	0.47337	0.00645837
11.7919	0.698126	0.00594612	11.7921	0.622041	0.0163822	11.7921	0.462414	0.00742855
11.9421	0.696605	0.00530021	11.9423	0.619573	0.01447	11.9423	0.456554	0.00809071
12.0924	0.699596	0.00690683	12.0926	0.621652	0.0166202	12.0926	0.454895	0.00844867
12.2426	0.703448	0.00452264	12.2428	0.622712	0.0130561	12.2428	0.452117	0.0109902
12.3928	0.704396	0.00701903	12.393	0.622329	0.0127783	12.393	0.446656	0.0118495
12.543	0.7024	0.00713153	12.5432	0.616413	0.0125075	12.5432	0.437941	0.0134783
12.6932	0.700885	0.006702	12.6934	0.611164	0.0150073	12.6934	0.428944	0.0102264
12.8434	0.699537	0.00468043	12.8436	0.607574	0.0172211	12.8436	0.421702	0.0104139
12.9937	0.699683	0.00263112	12.9939	0.604696	0.0113777	12.9939	0.417043	0.00995381
13.1439	0.701225	0.00262508	13.1441	0.603411	0.0112459	13.1441	0.412239	0.0121599
13.2941	0.7014	0.00491455	13.2943	0.601254	0.0119257	13.2943	0.406372	0.0132216
13.4443	0.701064	0.00531407	13.4445	0.597934	0.0140656	13.4445	0.400247	0.0154982
13.5945	0.70138	0.0062085	13.5947	0.592403	0.0144698	13.5947	0.39224	0.0141152
13.7447	0.701743	0.0050595	13.7449	0.587994	0.0148574	13.7449	0.385218	0.0121542
13.8949	0.700489	0.00640769	13.8952	0.584004	0.0147262	13.8952	0.378803	0.0115645
14.0452	0.701594	0.00437882	14.0454	0.581099	0.0136946	14.0454	0.372351	0.0125113
14.1954	0.703059	0.00426874	14.1956	0.578707	0.0108564	14.1956	0.36673	0.0151663
14.3456	0.70257	0.00929001	14.3458	0.574806	0.0136599	14.3458	0.361462	0.0178606
14.4958	0.701641	0.00370712	14.496	0.569764	0.0120333	14.496	0.353865	0.0190867
14.646	0.700939	0.00558981	14.6463	0.565697	0.0141217	14.6463	0.34661	0.0162615
14.7962	0.701286	0.0025276	14.7965	0.560901	0.0140147	14.7965	0.340524	0.0138807
14.9465	0.702226	0.00431119	14.9467	0.556188	0.0125151	14.9467	0.334139	0.0141134
15.0967	0.701906	0.00438587	15.0969	0.551835	0.010667	15.0969	0.327413	0.0171381
15.2469	0.70217	0.0049662	15.2471	0.548815	0.0116969	15.2471	0.320994	0.0165592
15.3971	0.701215	0.00834138	15.3973	0.543888	0.0142453	15.3973	0.313911	0.0184693
15.5473	0.702231	0.00526889	15.5476	0.538104	0.0159739	15.5476	0.306828	0.0188127
15.6975	0.70184	0.00612076	15.6978	0.532405	0.0156701	15.6978	0.300004	0.0191555
15.8478	0.703734	0.00571769	15.848	0.527502	0.0171114	15.848	0.293377	0.0172676
15.998	0.703117	0.0057027	15.9982	0.522989	0.0143638	15.9982	0.286423	0.0167304
16.1482	0.701395	0.00540505	16.1484	0.517894	0.0147497	16.1484	0.279359	0.0174273
16.2984	0.701001	0.0043861	16.2987	0.512703	0.0150671	16.2987	0.272129	0.0178683
16.4486	0.700673	0.00672338	16.4489	0.507119	0.0165797	16.4489	0.26524	0.0186495
16.5988	0.701671	0.00394257	16.5991	0.500895	0.016802	16.5991	0.258718	0.0180458
16.749	0.702328	0.00419426	16.7493	0.495879	0.0135202	16.7493	0.251565	0.0186691
16.8993	0.702871	0.00764521	16.8995	0.490583	0.0159304	16.8995	0.244518	0.0185632
17.0495	0.701182	0.00640145	17.0497	0.485165	0.0127002	17.0497	0.237925	0.0157127
17.1997	0.700206	0.00809235	17.2	0.480737	0.00980147	17.2	0.230347	0.0143254
17.3499	0.700031	0.00855432	17.3502	0.474908	0.0131557	17.3502	0.223098	0.0144139
17.5001	0.700307	0.00551726	17.5004	0.467941	0.0137448	17.5004	0.21661	0.0154689
17.6503	0.7011	0.00697316	17.6506	0.462095	0.0129024	17.6506	0.209581	0.0156068
17.8006	0.700405	0.0108813	17.8008	0.456657	0.0120902	17.8008	0.202735	0.0149402
17.9508	0.69891	0.00957747	17.9511	0.450805	0.00995235	17.9511	0.195768	0.0133602
18.101	0.699403	0.0078331	18.1013	0.445734	0.0105905	18.1013	0.1888	0.0133282
18.2512	0.69861	0.0105996	18.2515	0.439575	0.00944121	18.2515	0.18234	0.0136966
18.4014	0.697633	0.0101517	18.4017	0.433867	0.00929779	18.4017	0.175411	0.015734
18.5516	0.697005	0.00612911	18.5519	0.427535	0.0118482	18.5519	0.168688	0.0167778
18.7019	0.696895	0.0108731	18.7021	0.422491	0.0111753	18.7021	0.161937	0.0154016
18.8521	0.696027	0.0129737	18.8524	0.417013	0.0108682	18.8524	0.155238	0.0144597
19.0023	0.695047	0.0131104	19.0026	0.411654	0.0116305	19.0026	0.148373	0.0143496
19.1525	0.695178	0.0128882	19.1528	0.405794	0.0112645	19.1528	0.142146	0.0154892
19.3027	0.694254	0.012341	19.303	0.398964	0.0132858	19.303	0.135588	0.0167968
19.4529	0.691998	0.0153387	19.4532	0.392214	0.0140351	19.4532	0.129312	0.0183728
19.6031	0.691512	0.0167252	19.6035	0.387083	0.0158178	19.6035	0.122235	0.0173404
19.7534	0.690371	0.016981	19.7537	0.381614	0.014972	19.7537	0.115445	0.0179209
19.9036	0.68985	0.0174973	19.9039	0.375912	0.0179629	19.9039	0.108645	0.0171917
20.0538	0.688483	0.0162141	20.0541	0.370463	0.0188672	20.0541	0.102409	0.0180955
20.204	0.687138	0.016343	20.2043	0.363745	0.0179846	20.2043	0.0959389	0.0195304
20.3542	0.685299	0.0180031	20.3545	0.356522	0.0181715	20.3545	0.0897436	0.0188178
20.5044	0.683018	0.0199306	20.5048	0.350297	0.018799	20.5048	0.0832878	0.0193614
20.6547	0.682454	0.0223172	20.655	0.344487	0.0199188	20.655	0.0767168	0.018432
20.8049	0.679632	0.0227305	20.8052	0.337991	0.0208522	20.8052	0.0706746	0.0191692
20.9551	0.678538	0.0229172	20.9554	0.331912	0.0224622	20.9554	0.0646522	0.0189234
21.1053	0.676863	0.0222753	21.1056	0.326102	0.0226401	21.1056	0.0590716	0.0182232
21.2555	0.674444	0.0265938	21.2559	0.319267	0.0234289	21.2559	0.0535083	0.0179471
21.4057	0.67138	0.031597	21.4061	0.312997	0.0207477	21.4061	0.0483018	0.016989
21.5559	0.669311	0.0304329	21.5563	0.306145	0.0207649	21.5563	0.0434308	0.0156826
21.7062	0.667392	0.0336785	21.7065	0.29975	0.0239664	21.7065	0.0390432	0.0145838
21.8564	0.665393	0.0334133	21.8567	0.293466	0.0231125	21.8567	0.0346385	0.0130349
22.0066	0.662457	0.0297731	22.0069	0.287408	0.022981	22.0069	0.0306156	0.0121349
22.1568	0.660508	0.030628	22.1572	0.279934	0.0220486	22.1572	0.0271775	0.0100304
22.307	0.656721	0.0340166	22.3074	0.273358	0.0227666	22.3074	0.0241146	0.00910348
22.4572	0.653129	0.037868	22.4576	0.26681	0.0235214	22.4576	0.0214922	0.00780864
22.6075	0.650994	0.0367257	22.6078	0.259811	0.0233578	22.6078	0.0193889	0.00702594
22.7577	0.647714	0.0382948	22.758	0.253671	0.0226389	22.758	0.0174785	0.00609564
22.9079	0.644212	0.0364746	22.9082	0.246847	0.0237226	22.9082	0.0159272	0.00511527
23.0581	0.641913	0.0363132	23.0585	0.239865	0.0234459	23.0585	0.0146143	0.00421364
23.2083	0.638439	0.0415821	23.2087	0.233335	0.0247923	23.2087	0.0135521	0.00347906
23.3585	0.63417	0.0433735	23.3589	0.226405	0.0255108	23.3589	0.0126958	0.0028162
23.5088	0.629724	0.0461811	23.5091	0.220012	0.0257289	23.5091	0.0120026	0.00219978
23.659	0.626429	0.0437809	23.6593	0.213196	0.0255922	23.6593	0.0115449	0.001997
23.8092	0.62329	0.043212	23.8096	0.206965	0.0278008	23.8096	0.0111899	0.00155083
23.9594	0.620304	0.0451967	23.9598	0.200259	0.0287945	23.9598	0.0109749	0.00132353
24.1096	0.61652	0.0466124	24.11	0.193409	0.0286107	24.11	0.0106568	0.00106651
24.2598	0.611902	0.0480308	24.2602	0.186587	0.0307918	24.2602	0.0104621	0.000843953
24.41	0.607086	0.0502101	24.4104	0.180072	0.0305636	24.4104	0.0104094	0.000491283
24.5603	0.602463	0.0504398	24.5606	0.173099	0.0306176	24.5606	0.0102465	0.000655704
24.7105	0.598002	0.049953	24.7109	0.166596	0.0317747	24.7109	0.0102049	0.000402177
24.8607	0.594884	0.0495811	24.8611	0.159498	0.0326129	24.8611	0.0101308	0.000448728
25.0109	0.590713	0.0479276	25.0113	0.152731	0.0342445	25.0113	0.0101145	0.000258314
25.1611	0.586679	0.0520559	25.1615	0.145472	0.0348461	25.1615	0.0101557	0.000482884
25.3113	0.581769	0.0537532	25.3117	0.138522	0.0359003	25.3117	0.0100759	0.000510851
25.4616	0.576835	0.0562658	25.462	0.131694	0.0355604	25.462	0.0100186	0.000468878
25.6118	0.573042	0.0561765	25.6122	0.125193	0.0355295	25.6122	0.00995037	0.000694428
25.762	0.567465	0.0545909	25.7624	0.118022	0.0364206	25.7624	0.0100039	0.000507519
25.9122	0.563821	0.053906	25.9126	0.111555	0.0379447	25.9126	0.00988798	0.000645859
26.0624	0.559407	0.0537234	26.0628	0.10468	0.0383713	26.0628	0.00988853	0.000598449
26.2126	0.554185	0.0591517	26.213	0.0979802	0.0381148	26.213	0.00998209	0.000585423
26.3628	0.549383	0.0606864	26.3633	0.0917793	0.0384891	26.3633	0.00993397	0.000212625
26.5131	0.544721	0.0584286	26.5135	0.085323	0.0388609	26.5135	0.00999584	0.00041486
26.6633	0.540585	0.0551861	26.6637	0.0788811	0.0383221	26.6637	0.0100194	0.00057425
26.8135	0.53598	0.0583512	26.8139	0.0725364	0.0376761	26.8139	0.0100183	0.000729776
26.9637	0.530265	0.0569847	26.9641	0.0665374	0.0377935	26.9641	0.00999729	0.000470977
27.1139	0.526547	0.0596385	27.1144	0.0604558	0.036072	27.1144	0.0099647	0.000397973
27.2641	0.52223	0.0626325	27.2646	0.0545976	0.035298	27.2646	0.0100165	0.000305244
27.4144	0.516308	0.0662389	27.4148	0.0494744	0.0316551	27.4148	0.0100187	0.000372713
27.5646	0.510831	0.0623447	27.565	0.0444993	0.0290062	27.565	0.0100178	0.000381148
27.7148	0.506716	0.0616957	27.7152	0.0396903	0.0267721	27.7152	0.0100361	0.000567863
27.865	0.501489	0.0628049	27.8654	0.0351239	0.0242229	27.8654	0.00995085	0.000633948
28.0152	0.495888	0.064786	28.0157	0.0312857	0.0213847	28.0157	0.00997556	0.000799572
28.1654	0.491317	0.0646108	28.1659	0.0279302	0.0189246	28.1659	0.00997702	0.000682143
28.3157	0.486852	0.0663069	28.3161	0.0247519	0.0161113	28.3161	0.00988707	0.000593404
28.4659	0.480471	0.0696751	28.4663	0.0222797	0.0137948	28.4663	0.00989245	0.000491583
28.6161	0.475277	0.0646119	28.6165	0.0201468	0.011473	28.6165	0.00987335	0.000414061
28.7663	0.470153	0.0635997	28.7668	0.0182256	0.00924375	28.7668	0.00998059	0.000328037
28.9165	0.465292	0.0660298	28.917	0.0168135	0.0075929	28.917	0.0100286	0.000341469
29.0667	0.460222	0.0676566	29.0672	0.0155743	0.00613573	29.0672	0.0100012	0.000483276
29.2169	0.454868	0.0701464	29.2174	0.0145957	0.00487461	29.2174	0.00993783	0.000884424
29.3672	0.449447	0.0696275	29.3676	0.0138026	0.00382822	29.3676	0.00993075	0.000691579
29.5174	0.443071	0.0682602	29.5178	0.0130973	0.00262547	29.5178	0.00999846	0.000739621
29.6676	0.438098	0.0652501	29.6681	0.0126486	0.0019765	29.6681	0.0100053	0.000898213
29.8178	0.432751	0.0684665	29.8183	0.0123496	0.00150164	29.8183	0.0100723	0.000890233
29.968	0.427602	0.072692	29.9685	0.0119788	0.000993156	29.9685	0.00998564	0.00110036
30.1182	0.42149	0.0734886	30.1187	0.0118065	0.00106681	30.1187	0.00993029	0.00105964
30.2685	0.416128	0.0719198	30.2689	0.0116754	0.000815367	30.2689	0.00988971	0.000826889
30.4187	0.410885	0.0700387	30.4192	0.0115092	0.000647971	30.4192	0.00994208	0.00121924
30.5689	0.405379	0.0681983	30.5694	0.0113691	0.000809729	30.5694	0.00989799	0.000935317
30.7191	0.399543	0.0696678	30.7196	0.0113547	0.000681528	30.7196	0.00984114	0.000791251
30.8693	0.393102	0.0735788	30.8698	0.0113417	0.000526703	30.8698	0.00977267	0.000689109
31.0195	0.387056	0.0737609	31.02	0.0111921	0.000651457	31.02	0.00978282	0.000984105
31.1698	0.381358	0.0753542	31.1702	0.0112108	0.000595478	31.1702	0.00982458	0.00077853
31.32	0.375604	0.0743067	31.3205	0.0111557	0.000890121	31.3205	0.00982424	0.000763506
31.4702	0.370165	0.0715259	31.4707	0.0110808	0.00055036	31.4707	0.00985229	0.00078334
31.6204	0.364458	0.0735352	31.6209	0.0110528	0.000610953	31.6209	0.00986685	0.000971235
31.7706	0.357333	0.0730272	31.7711	0.011116	0.000757473	31.7711	0.00991232	0.000923623
31.9208	0.352008	0.0771599	31.9213	0.0110213	0.00103119	31.9213	0.00994021	0.000854864
32.071	0.346069	0.0778613	32.0715	0.011129	0.000887888	32.0715	0.0099361	0.00102854
32.2213	0.340397	0.0774766	32.2218	0.0110631	0.00131743	32.2218	0.010045	0.000995995
32.3715	0.333537	0.0736921	32.372	0.0110716	0.0010802	32.372	0.00994508	0.00109242
32.5217	0.327538	0.073549	32.5222	0.0111278	0.00105935	32.5222	0.00991333	0.00102916
32.6719	0.321669	0.074714	32.6724	0.0112021	0.00134403	32.6724	0.00999446	0.00121275
32.8221	0.314886	0.0775988	32.8226	0.0111662	0.0010942	32.8226	0.00997831	0.0011942
32.9723	0.308553	0.0779977	32.9729	0.0110801	0.00135191	32.9729	0.00997951	0.00102719
33.1226	0.302756	0.0758987	33.1231	0.0110364	0.00140893	33.1231	0.00996952	0.00123834
33.2728	0.297071	0.0754964	33.2733	0.0110089	0.00140374	33.2733	0.00999972	0.00120257
33.423	0.291014	0.0762637	33.4235	0.011128	0.000981221	33.4235	0.00994408	0.00106407
33.5732	0.284632	0.0770043	33.5737	0.0111606	0.00148338	33.5737	0.00994622	0.0008138
33.7234	0.277887	0.0783431	33.7239	0.0110389	0.00172735	33.7239	0.00997658	0.000763926
33.8736	0.271816	0.0780304	33.8742	0.0110169	0.00129419	33.8742	0.00998885	0.000785523
34.0238	0.265488	0.0775063	34.0244	0.0110144	0.0013412	34.0244	0.010026	0.00103318
34.1741	0.258988	0.0767491	34.1746	0.0110552	0.00136112	34.1746	0.0100526	0.00104538
34.3243	0.252636	0.0746033	34.3248	0.0110969	0.00121214	34.3248	0.0099954	0.000750552
34.4745	0.245892	0.0776598	34.475	0.0111269	0.00106447	34.475	0.00993457	0.000616121
34.6247	0.238563	0.077126	34.6253	0.0112492	0.0012028	34.6253	0.00991141	0.000728532
34.7749	0.231591	0.079272	34.7755	0.0111371	0.00134193	34.7755	0.00996233	0.000592818
34.9251	0.22515	0.075241	34.9257	0.0111348	0.00120287	34.9257	0.00997605	0.00056489
35.0754	0.21943	0.076732	35.0759	0.0112302	0.00111297	35.0759	0.00988541	0.000615123
35.2256	0.212307	0.0758592	35.2261	0.0112172	0.00135671	35.2261	0.00998745	0.00072136
35.3758	0.205898	0.0768377	35.3763	0.0111411	0.000926045	35.3763	0.00992866	0.000577644
35.526	0.199109	0.0763798	35.5266	0.0112008	0.000736945	35.5266	0.0100135	0.00089494
35.6762	0.192628	0.0778601	35.6768	0.0112727	0.000841355	35.6768	0.00995291	0.000789055
35.8264	0.185648	0.0784303	35.827	0.0113273	0.00091979	35.827	0.00994641	0.000883824
35.9767	0.179608	0.0779741	35.9772	0.0113136	0.000765949	35.9772	0.0099475	0.00090709
36.1269	0.172455	0.0794341	36.1274	0.0113083	0.000731681	36.1274	0.00983937	0.000698062
36.2771	0.164802	0.0780568	36.2777	0.0113267	0.000673761	36.2777	0.00990349	0.00103176
36.4273	0.158372	0.0779519	36.4279	0.0112553	0.000410403	36.4279	0.00988872	0.000933709
36.5775	0.152765	0.079984	36.5781	0.0113083	0.000894001	36.5781	0.00986826	0.000622225
36.7277	0.145655	0.0797492	36.7283	0.0112933	0.000543396	36.7283	0.0100154	0.000664699
36.8779	0.138719	0.0785872	36.8785	0.0113177	0.000669802	36.8785	0.010015	0.000627931
37.0282	0.131535	0.0771875	37.0287	0.0111717	0.00063746	37.0287	0.0100635	0.000592044
37.1784	0.12508	0.0783235	37.179	0.0113182	0.000460806	37.179	0.00995344	0.000561076
37.3286	0.118587	0.0769727	37.3292	0.0111705	0.000781629	37.3292	0.00994832	0.000598183
37.4788	0.112276	0.0771007	37.4794	0.01122	0.000583528	37.4794	0.00989639	0.000674393
37.629	0.105249	0.0760864	37.6296	0.0111565	0.00052961	37.6296	0.00998608	0.000662765
37.7792	0.0987975	0.0726281	37.7798	0.0110392	0.000536123	37.7798	0.00995767	0.000888199
37.9295	0.0920938	0.070063	37.9301	0.0111054	0.000752951	37.9301	0.00988279	0.000744455
38.0797	0.0856653	0.0693937	38.0803	0.0110005	0.000782596	38.0803	0.00988754	0.000982188
38.2299	0.0798852	0.0667519	38.2305	0.0110321	0.000418547	38.2305	0.00997277	0.000960534
38.3801	0.0739535	0.0637285	38.3807	0.010893	0.000540288	38.3807	0.00990129	0.000838411
38.5303	0.0682084	0.0606177	38.5309	0.0109989	0.00065281	38.5309	0.00991355	0.000823387
38.6805	0.0626488	0.0574837	38.6811	0.0109693	0.00105905	38.6811	0.00994287	0.000845044
38.8307	0.0573364	0.053636	38.8314	0.0109126	0.00110634	38.8314	0.00991574	0.000882494
38.981	0.0522418	0.0498876	38.9816	0.0108419	0.00090922	38.9816	0.00990498	0.00102165
39.1312	0.0472298	0.0467348	39.1318	0.0109399	0.00070984	39.1318	0.00991507	0.000915197
39.2814	0.0430412	0.0437344	39.282	0.011049	0.00059205	39.282	0.00995396	0.00121631
39.4316	0.0389803	0.039956	39.4322	0.0109971	0.000896298	39.4322	0.0100171	0.00114721
39.5818	0.0351861	0.0357188	39.5824	0.0109104	0.00105518	39.5824	0.00998679	0.0010382
39.732	0.0319756	0.0333549	39.7327	0.0109809	0.00119201	39.7327	0.00997771	0.00105152
39.8823	0.0289018	0.0293406	39.8829	0.0108985	0.0012349	39.8829	0.00996217	0.00123209
40.0325	0.026428	0.0251397	40.0331	0.0108528	0.00108912	40.0331	0.00984294	0.00117372
40.1827	0.0238602	0.0219915	40.1833	0.010971	0.000837611	40.1833	0.0099072	0.00123694
40.3329	0.0218995	0.0190755	40.3335	0.0108942	0.00105929	40.3335	0.00990889	0.00130355
40.4831	0.0201274	0.0160449	40.4838	0.0108505	0.000859138	40.4838	0.00983387	0.00109564
40.6333	0.0183758	0.0133965	40.634	0.0109075	0.000433348	40.634	0.00985858	0.000991406
40.7836	0.0170202	0.0110604	40.7842	0.0107888	0.000973612	40.7842	0.00976257	0.000744163
40.9338	0.0160548	0.00842616	40.9344	0.0108374	0.000904	40.9344	0.00978647	0.00105277
41.084	0.0149912	0.00676626	41.0846	0.0108231	0.000709725	41.0846	0.00971709	0.000965089
41.2342	0.0142089	0.00518144	41.2348	0.0107397	0.000314955	41.2348	0.00975116	0.00105538
41.3844	0.0136046	0.00436875	41.3851	0.0107041	0.000285854	41.3851	0.00984697	0.000828758
41.5346	0.0131539	0.00360451	41.5353	0.010789	0.000379388	41.5353	0.00984092	0.00071893
41.6848	0.0128463	0.00258086	41.6855	0.0109051	0.000594627	41.6855	0.00980923	0.000579835
41.8351	0.0126379	0.0018319	41.8357	0.0107952	0.000661409	41.8357	0.0097812	0.000647328
41.9853	0.0124794	0.0013082	41.9859	0.010881	0.000787376	41.9859	0.00993528	0.00112804
42.1355	0.012381	0.00150544	42.1362	0.0108349	0.000671135	42.1362	0.0100191	0.00083544
42.2857	0.0121621	0.000852639	42.2864	0.0107974	0.000388758	42.2864	0.0100254	0.000701198
42.4359	0.0122103	0.000997521	42.4366	0.0108533	0.000414691	42.4366	0.00997174	0.000715824
42.5861	0.0121284	0.00110977	42.5868	0.0108701	0.000471369	42.5868	0.009955	0.000684788
42.7364	0.0119194	0.000962415	42.737	0.010769	0.000275762	42.737	0.00994539	0.000557638
42.8866	0.0119505	0.00090924	42.8872	0.0107253	0.00045917	42.8872	0.00995885	0.000632667
43.0368	0.0120007	0.0011562	43.0375	0.0106766	0.000654753	43.0375	0.00988981	0.000528681
43.187	0.0119539	0.00105366	43.1877	0.0108136	0.000446167	43.1877	0.00983817	0.000814113
43.3372	0.0118592	0.000759237	43.3379	0.010889	0.000474228	43.3379	0.00991403	0.000652999
43.4874	0.0117864	0.000991412	43.4881	0.0108332	0.000735698	43.4881	0.00980692	0.000668971
43.6377	0.0118117	0.00103255	43.6383	0.0108477	0.000456019	43.6383	0.00980147	0.000750677
43.7879	0.011843	0.00152201	43.7886	0.0107743	0.000235691	43.7886	0.0098739	0.000822759
43.9381	0.0120007	0.00107245	43.9388	0.0108047	0.000212155	43.9388	0.00980209	0.000911478
44.0883	0.0119155	0.00106525	44.089	0.010918	8.89675e-05	44.089	0.00979971	0.00049718
44.2385	0.0119194	0.00127002	44.2392	0.0107829	0.000571038	44.2392	0.00975459	0.000495457
44.3887	0.0118901	0.0015419	44.3894	0.0107778	0.000432961	44.3894	0.00972692	0.000431993
44.5389	0.0118681	0.00169234	44.5396	0.0108431	0.000686145	44.5396	0.00972642	0.000506974
44.6892	0.0119729	0.00147753	44.6899	0.0108274	0.000339108	44.6899	0.00975783	0.000500544
44.8394	0.0120196	0.00101959	44.8401	0.0107984	0.000612744	44.8401	0.00970081	0.00050128
44.9896	0.0119522	0.00140944	44.9903	0.0108872	0.000921084	44.9903	0.00979944	0.000605108
45.1398	0.011928	0.00177782	45.1405	0.0109298	0.000569971	45.1405	0.00978651	0.000686704
45.29	0.0119668	0.0013697	45.2907	0.010871	0.00056308	45.2907	0.0097881	0.000211824
45.4402	0.0121127	0.00132018	45.441	0.0108525	0.000885108	45.441	0.00969626	0.000489273
45.5905	0.0120053	0.00145006	45.5912	0.0108335	0.000755656	45.5912	0.00968409	0.000519544
45.7407	0.011962	0.00153414	45.7414	0.0108122	0.000781675	45.7414	0.00962706	0.000531429
45.8909	0.0120156	0.00167675	45.8916	0.0108233	0.000857894	45.8916	0.0096365	0.000344353
46.0411	0.0119249	0.00133531	46.0418	0.0109624	0.000585365	46.0418	0.00961923	0.000574374
46.1913	0.0119357	0.00123634	46.192	0.010995	0.000815049	46.192	0.00976229	0.000442906
46.3415	0.012064	0.00130495	46.3423	0.0109118	0.00103214	46.3423	0.00970825	0.000412784
46.4917	0.0119972	0.00140571	46.4925	0.0108096	0.00131547	46.4925	0.00970621	0.000851872
46.642	0.011779	0.00129065	46.6427	0.0108541	0.00115762	46.6427	0.00983443	0.000731285
46.7922	0.0118232	0.00160242	46.7929	0.0108115	0.000892073	46.7929	0.00974753	0.000756044
46.9424	0.0118748	0.00117644	46.9431	0.0107959	0.000963696	46.9431	0.0098094	0.000666374
47.0926	0.0119495	0.00123474	47.0934	0.0107973	0.000992855	47.0934	0.00983669	0.000833859
47.2428	0.0118544	0.00111037	47.2436	0.0108847	0.0010383	47.2436	0.00982608	0.000746279
47.393	0.0119641	0.00120177	47.3938	0.0108728	0.000917124	47.3938	0.00996342	0.00047829
47.5433	0.0120658	0.00152734	47.544	0.0106908	0.000896672	47.544	0.00992002	0.000399519
47.6935	0.0121334	0.00164642	47.6942	0.010652	0.00114159	47.6942	0.00994741	0.000510831
47.8437	0.0121253	0.00124492	47.8444	0.0106707	0.00128623	47.8444	0.00986385	0.000475535
47.9939	0.0120988	0.000966161	47.9947	0.0106996	0.00124245	47.9947	0.00991998	0.000529678
48.1441	0.0121016	0.000991563	48.1449	0.0107661	0.00131993	48.1449	0.00982219	0.000558777
48.2943	0.0120057	0.00137922	48.2951	0.0107887	0.000954818	48.2951	0.00982928	0.000606231
48.4446	0.0120108	0.00163484	48.4453	0.0108064	0.000970789	48.4453	0.00987602	0.000597078
48.5948	0.0120194	0.00153631	48.5955	0.0108259	0.000594823	48.5955	0.00989917	0.000854084
48.745	0.0120103	0.00158133	48.7457	0.0107469	0.000745918	48.7457	0.0097931	0.000652115
48.8952	0.0117893	0.00157149	48.896	0.0107249	0.000775367	48.896	0.00989875	0.000767663
49.0454	0.0118415	0.00183329	49.0462	0.0106899	0.000982516	49.0462	0.00990411	0.000781283
49.1956	0.0118861	0.00180964	49.1964	0.0106858	0.000761474	49.1964	0.0099527	0.000718945
49.3458	0.0119188	0.0018088	49.3466	0.0108063	0.000544925	49.3466	0.00996714	0.000499487
49.4961	0.0119209	0.00164607	49.4968	0.0107807	0.000486638	49.4968	0.00989145	0.000588758
49.6463	0.0119343	0.00168771	49.6471	0.0107387	0.00069672	49.6471	0.009831	0.000445318
49.7965	0.0120144	0.00122796	49.7973	0.0107196	0.000481301	49.7973	0.00982506	0.000307852
49.9467	0.0120051	0.00117774	49.9475	0.0108616	0.000647586	49.9475	0.00990564	0.000701089
50.0969	0.0119982	0.00224868	50.0977	0.0107787	0.000663716	50.0977	0.00992361	0.000548752
50.2471	0.0120363	0.00208233	50.2479	0.0107961	0.000880948	50.2479	0.0098655	0.000564224
50.3974	0.0119135	0.00186696	50.3981	0.0107406	0.000952194	50.3981	0.00979255	0.000814229
50.5476	0.0119855	0.001834	50.5484	0.0106973	0.0010499	50.5484	0.00990224	0.000692781
50.6978	0.0119	0.00169837	50.6986	0.0108641	0.000968376	50.6986	0.00983585	0.000632183
50.848	0.0119612	0.0017362	50.8488	0.0107641	0.00081833	50.8488	0.00983028	0.000795264
50.9982	0.0117294	0.00161544	50.999	0.010713	0.000977278	50.999	0.00981145	0.000649638
51.1484	0.0118981	0.0016842	51.1492	0.0106441	0.00068773	51.1492	0.00982304	0.000841925
51.2986	0.0118038	0.00153504	51.2995	0.0105455	0.000657339	51.2995	0.00991038	0.00103911
51.4489	0.0118181	0.00147933	51.4497	0.0106343	0.000621159	51.4497	0.00991491	0.00094301
51.5991	0.0118484	0.000858473	51.5999	0.0106062	0.0010986	51.5999	0.00985744	0.000763344
51.7493	0.0118229	0.00128333	51.7501	0.0106018	0.000788143	51.7501	0.00992261	0.000933141
51.8995	0.011752	0.00156318	51.9003	0.0106636	0.00103629	51.9003	0.00988466	0.000767243
52.0497	0.0116	0.00140362	52.0505	0.0106628	0.00100684	52.0505	0.00988928	0.000942425
52.1999	0.0116168	0.00125948	52.2008	0.0106214	0.00109628	52.2008	0.00985894	0.00117204
52.3502	0.0117043	0.000999509	52.351	0.0106517	0.00124438	52.351	0.00980934	0.00111037
52.5004	0.0118752	0.000915721	52.5012	0.0106313	0.00087649	52.5012	0.00985726	0.00115698
52.6506	0.011781	0.000922516	52.6514	0.0107754	0.000992069	52.6514	0.00983711	0.00124004
52.8008	0.0117739	0.000613207	52.8016	0.010801	0.000964932	52.8016	0.00994139	0.000809306
52.951	0.0117321	0.00102345	52.9519	0.0106206	0.00107147	52.9519	0.00981502	0.000658748
53.1012	0.0116656	0.000841403	53.1021	0.0105993	0.000789012	53.1021	0.00991705	0.000815028
53.2515	0.0117035	0.00118501	53.2523	0.0107152	0.000856104	53.2523	0.00993538	0.000522804
53.4017	0.0116898	0.0010599	53.4025	0.0107424	0.000992806	53.4025	0.00986008	0.00057578
53.5519	0.0118002	0.000529958	53.5527	0.0106272	0.000992314	53.5527	0.00985354	0.000404258
53.7021	0.011844	0.000525994	53.7029	0.0106276	0.00119847	53.7029	0.00983063	0.000580335
53.8523	0.0117616	0.000710931	53.8532	0.0105513	0.00127803	53.8532	0.00978558	0.000498829
54.0025	0.0117743	0.00097533	54.0034	0.0105514	0.00103426	54.0034	0.00979514	0.000769531
54.1527	0.0120096	0.000780893	54.1536	0.0105103	0.00108587	54.1536	0.00982807	0.000594761
54.303	0.0118295	0.00104527	54.3038	0.0105488	0.00130897	54.3038	0.0097758	0.000706444
54.4532	0.0117264	0.00112485	54.454	0.0105981	0.00154051	54.454	0.00985233	0.00100771
54.6034	0.0118835	0.0011961	54.6043	0.0105123	0.00110204	54.6043	0.00986544	0.00111238
54.7536	0.011909	0.000898315	54.7545	0.010575	0.000584879	54.7545	0.00978853	0.0007936
54.9038	0.0118187	0.00136941	54.9047	0.0105364	0.000804021	54.9047	0.00971856	0.000672117
55.054	0.0118906	0.00110668	55.0549	0.0105724	0.00112175	55.0549	0.00981516	0.00111532
55.2043	0.0118962	0.00105444	55.2051	0.0105499	0.00150395	55.2051	0.0098235	0.00096652
55.3545	0.0117541	0.000919594	55.3553	0.010602	0.00147138	55.3553	0.00977957	0.00104786
55.5047	0.0117067	0.00123697	55.5056	0.0105765	0.00155946	55.5056	0.00982517	0.0010647
55.6549	0.0117728	0.00142518	55.6558	0.010397	0.00155316	55.6558	0.00988888	0.000953851
55.8051	0.0118013	0.00130538	55.806	0.0105394	0.00162121	55.806	0.00981587	0.00121976
55.9553	0.0117899	0.0015489	55.9562	0.0105764	0.00118939	55.9562	0.00978678	0.00102668
56.1056	0.0117504	0.00154546	56.1064	0.0105606	0.00117552	56.1064	0.00991683	0.00113889
56.2558	0.0118004	0.00181389	56.2567	0.0104942	0.00111069	56.2567	0.00981753	0.000771894
56.406	0.0117858	0.00226878	56.4069	0.0103974	0.001346	56.4069	0.00976573	0.000846861
56.5562	0.0117188	0.00212186	56.5571	0.010365	0.00163976	56.5571	0.00986278	0.00107821
56.7064	0.0116714	0.00170867	56.7073	0.0103779	0.00167552	56.7073	0.00980289	0.00128137
56.8566	0.0116125	0.00165368	56.8575	0.0104328	0.00139726	56.8575	0.00976247	0.00104149
57.0068	0.011688	0.00122178	57.0077	0.0104232	0.00137429	57.0077	0.0097841	0.000886442
57.1571	0.0117495	0.00184467	57.158	0.0104439	0.00154612	57.158	0.00982398	0.00103136
57.3073	0.0118324	0.00202922	57.3082	0.010408	0.0011821	57.3082	0.00985447	0.000811074
57.4575	0.01185	0.00179524	57.4584	0.0103974	0.00132173	57.4584	0.00981318	0.000713276
57.6077	0.0118447	0.00148044	57.6086	0.0103183	0.00153942	57.6086	0.0098201	0.00059894
57.7579	0.0118157	0.00174472	57.7588	0.0103696	0.00136577	57.7588	0.00989172	0.000555461
57.9081	0.0115907	0.00165157	57.909	0.0103118	0.00161038	57.909	0.00978457	0.000537178
58.0584	0.0117299	0.00170889	58.0593	0.0102678	0.00141016	58.0593	0.00983881	0.000762001
58.2086	0.0117364	0.00200361	58.2095	0.0102261	0.00165538	58.2095	0.00979356	0.00115992
58.3588	0.0117827	0.00192101	58.3597	0.0102085	0.00166747	58.3597	0.0098098	0.000890958
58.509	0.011591	0.00165638	58.5099	0.0102855	0.0020052	58.5099	0.00977292	0.000616095
58.6592	0.0116563	0.00138354	58.6601	0.0102839	0.00181314	58.6601	0.0097565	0.00092608
58.8094	0.0116439	0.00179879	58.8104	0.0103675	0.00206916	58.8104	0.00973953	0.000887729
58.9596	0.0116317	0.00162477	58.9606	0.0102978	0.00169224	58.9606	0.00981211	0.0010019
59.1099	0.0116197	0.00152524	59.1108	0.0102652	0.00149546	59.1108	0.00979277	0.00101576
59.2601	0.0117365	0.00157704	59.261	0.0102872	0.00137115	59.261	0.00980371	0.00110233
59.4103	0.0117917	0.00141639	59.4112	0.0102845	0.00153359	59.4112	0.00983555	0.000966135
59.5605	0.0119634	0.00172059	59.5614	0.0102959	0.00191856	59.5614	0.00980793	0.000906143
59.7107	0.0117294	0.00203672	59.7117	0.010246	0.0017064	59.7117	0.00974152	0.00106212
59.8609	0.0118532	0.00229365	59.8619	0.0102755	0.00165104	59.8619	0.00980593	0.00110854
60.0112	0.0118438	0.00206646	60.0121	0.0102933	0.00155563	60.0121	0.0098953	0.00112607
60.1614	0.0117868	0.00205383	60.1623	0.0101499	0.00146593	60.1623	0.00984778	0.00104717
60.3116	0.0116744	0.00176141	60.3125	0.0101807	0.00154321	60.3125	0.00979164	0.00115545
60.4618	0.0117153	0.00137126	60.4628	0.0102685	0.00153998	60.4628	0.00984852	0.00118563
60.612	0.0118004	0.00140396	60.613	0.0102398	0.0016705	60.613	0.00984666	0.00102956
60.7622	0.0117503	0.00152556	60.7632	0.0103729	0.00166194	60.7632	0.00991514	0.000851918
60.9125	0.0118469	0.00198479	60.9134	0.0102629	0.00171135	60.9134	0.00978728	0.000813847
61.0627	0.0118967	0.00188039	61.0636	0.0103029	0.00190991	61.0636	0.00974966	0.000922427
61.2129	0.0118798	0.00141599	61.2138	0.0102498	0.00194704	61.2138	0.00974544	0.00105992
61.3631	0.0119465	0.00170771	61.3641	0.0102487	0.00202902	61.3641	0.00972671	0.00109163
61.5133	0.011909	0.00160379	61.5143	0.0101961	0.00201611	61.5143	0.00971225	0.000973502
61.6635	0.0120861	0.00179525	61.6645	0.0102611	0.00201722	61.6645	0.00982031	0.000995142
61.8137	0.0119877	0.00144729	61.8147	0.010308	0.00182496	61.8147	0.00973919	0.000906721
61.964	0.0118889	0.00147239	61.9649	0.0101942	0.00188124	61.9649	0.00956444	0.000736797
62.1142	0.0118314	0.00159802	62.1152	0.0102399	0.00160294	62.1152	0.00959191	0.00090524
62.2644	0.0118632	0.00127546	62.2654	0.0102091	0.00162588	62.2654	0.00955924	0.000882441
62.4146	0.0118213	0.00133665	62.4156	0.0102379	0.00146124	62.4156	0.00958845	0.000912945
62.5648	0.0117708	0.00127038	62.5658	0.0102991	0.00178285	62.5658	0.00956782	0.0008289
62.715	0.0117588	0.00111909	62.716	0.0102842	0.00190772	62.716	0.00963954	0.000962344
62.8653	0.0118463	0.00114864	62.8662	0.0103348	0.00174176	62.8662	0.009733	0.00111028
63.0155	0.0118658	0.0013725	63.0165	0.0103005	0.00182997	63.0165	0.00970565	0.000999205
63.1657	0.0117202	0.0014681	63.1667	0.0103013	0.0019227	63.1667	0.00979505	0.00107407
63.3159	0.011697	0.00118674	63.3169	0.0104215	0.0018896	63.3169	0.00970956	0.0012821
63.4661	0.0117247	0.00128707	63.4671	0.0104782	0.00170498	63.4671	0.00964352	0.00132983
63.6163	0.0117713	0.00114681	63.6173	0.0103571	0.00158078	63.6173	0.0097134	0.00124164
63.7665	0.0117429	0.00138924	63.7676	0.0102943	0.00189006	63.7676	0.00961724	0.00112405
63.9168	0.0115367	0.00133809	63.9178	0.0102759	0.00190365	63.9178	0.00951131	0.00107236
64.067	0.0115296	0.00106032	64.068	0.0102457	0.00138372	64.068	0.00941285	0.000851398
64.2172	0.011334	0.00155922	64.2182	0.0100853	0.00142723	64.2182	0.00932871	0.00112296
64.3674	0.0113475	0.00155935	64.3684	0.0100445	0.00161958	64.3684	0.00932782	0.000899296
64.5176	0.0112273	0.00155427	64.5186	0.00993014	0.0014608	64.5186	0.00927555	0.000995534
64.6678	0.0110417	0.00149174	64.6689	0.00982916	0.00163417	64.6689	0.00915491	0.000839944
64.8181	0.0110358	0.00115599	64.8191	0.00968806	0.0016715	64.8191	0.0090266	0.000887904
64.9683	0.0107375	0.00130389	64.9693	0.00961057	0.00153531	64.9693	0.00885358	0.000660539
65.1185	0.00871849	0.000870876	65.1195	0.00775202	0.000899425	65.1195	0.00717174	0.000616297
65.2687	0.00415809	0.000299576	65.2697	0.00368873	0.000458815	65.2697	0.00340342	0.000344784
65.4189	0.00111205	5.34994e-05	65.42	0.000959065	0.000111505	65.42	0.000906528	0.000112282
65.5691	0.000165554	3.24872e-05	65.5702	0.00013908	5.62761e-05	65.5702	0.000137498	3.43559e-05
65.7194	1.65233e-05	1.39723e-05	65.7204	1.67341e-05	3.51873e-05	65.7204	1.55115e-05	1.10253e-05
65.8696	2.66168e-07	1.19345e-06	65.8706	9.94777e-07	3.54424e-06	65.8706	6.13368e-07	1.43732e-06

## Sheet: A, vapor, 1.0
fluid component density profiles ρAv(y), and uncertainty ΔρAv(y) for:
eAB / ef = 1.0
component A
vapor side
The component density profiles are indicated with the bulk vapor component concentration xA''.
xA'' =	0.079 mol mol-1		xA'' =	0.154 mol mol-1		xA'' =	0.227 mol mol-1		xA'' =	0.508 mol mol-1		xA'' =	0.750 mol mol-1
y / σ	ρAv(y) / σ-3	ΔρAv(y) / σ-3	y / σ	ρAv(y) / σ-3	ΔρAv(y) / σ-3	y / σ	ρAv(y) / σ-3	ΔρAv(y) / σ-3	y / σ	ρAv(y) / σ-3	ΔρAv(y) / σ-3	y / σ	ρAv(y) / σ-3	ΔρAv(y) / σ-3
4.88201	0	0	4.88209	0	0	4.88209	0	0	4.88209	0	0	4.88209	0	0
5.03222	0	0	5.0323	0	0	5.0323	0	0	5.0323	0	0	5.0323	0	0
5.18244	0	0	5.18252	0	0	5.18252	0	0	5.18252	0	0	5.18252	0	0
5.33266	4.22163e-05	5.6263e-06	5.33274	0.000117803	2.64458e-05	5.33274	0.000258336	4.58999e-05	5.33274	0.00272528	3.12392e-05	5.33274	0.00325733	4.82416e-05
5.48287	0.021705	0.00274231	5.48296	0.0581571	0.00588567	5.48296	0.118045	0.0164946	5.48296	0.965418	0.0256281	5.48296	1.10967	0.0259271
5.63309	0.091308	0.0100136	5.63318	0.236534	0.0227932	5.63318	0.457551	0.0582424	5.63318	2.46534	0.0287271	5.63318	2.62906	0.0262327
5.7833	0.0663815	0.00593407	5.78339	0.164163	0.0140301	5.78339	0.303382	0.0338661	5.78339	0.996242	0.0135972	5.78339	0.974443	0.0171153
5.93352	0.0209946	0.00153106	5.93361	0.0503686	0.00370382	5.93361	0.0920922	0.0123045	5.93361	0.253689	0.00937238	5.93361	0.24038	0.00906012
6.08373	0.00723539	0.000607466	6.08383	0.0173783	0.00160014	6.08383	0.0329416	0.00541045	6.08383	0.108937	0.00485978	6.08383	0.10607	0.0056309
6.23395	0.00362414	0.000530577	6.23405	0.00902165	0.0011584	6.23405	0.0180495	0.0034105	6.23405	0.142747	0.00243205	6.23405	0.176957	0.00250451
6.38417	0.00249916	0.00035595	6.38427	0.00645483	0.000801502	6.38427	0.0143163	0.00266927	6.38427	0.4984	0.0180981	6.38427	0.75859	0.0201382
6.53438	0.002033	0.000258541	6.53448	0.00578591	0.000956034	6.53448	0.0145317	0.0031075	6.53448	0.84067	0.0211886	6.53448	1.25416	0.0177922
6.6846	0.00179268	0.000286518	6.6847	0.00512583	0.000681643	6.6847	0.0129169	0.00280226	6.6847	0.616353	0.00973723	6.6847	0.864254	0.013009
6.83481	0.00157706	0.000198601	6.83492	0.00417523	0.000484006	6.83492	0.0094321	0.00215017	6.83492	0.326977	0.00749854	6.83492	0.439043	0.0123206
6.98503	0.00140146	0.000245871	6.98514	0.00338933	0.00051282	6.98514	0.00680636	0.00154001	6.98514	0.207573	0.00625506	6.98514	0.27857	0.00815015
7.13524	0.00129402	0.000253905	7.13536	0.0028521	0.000540357	7.13536	0.00534466	0.00120047	7.13536	0.212732	0.00436824	7.13536	0.305669	0.00293229
7.28546	0.00118909	0.000302925	7.28557	0.00259201	0.000315413	7.28557	0.00459107	0.00108137	7.28557	0.343133	0.00790565	7.28557	0.535525	0.0122493
7.43568	0.00114459	0.000138067	7.43579	0.00241128	0.00036781	7.43579	0.00415609	0.00114516	7.43579	0.508882	0.0132991	7.43579	0.79343	0.0178615
7.58589	0.00114198	0.000114662	7.58601	0.00226043	0.000294784	7.58601	0.0038485	0.00105016	7.58601	0.503987	0.00938726	7.58601	0.750889	0.0081728
7.73611	0.00114136	0.000185524	7.73623	0.00218804	0.000343024	7.73623	0.00363817	0.000968454	7.73623	0.382785	0.00761788	7.73623	0.547642	0.00717234
7.88632	0.0011143	0.000198001	7.88645	0.00213634	0.000326653	7.88645	0.00338407	0.000617483	7.88645	0.290407	0.00581653	7.88645	0.410479	0.00687622
8.03654	0.00110173	0.000186449	8.03666	0.00206303	0.000374489	8.03666	0.00327573	0.000707289	8.03666	0.265694	0.00502487	8.03666	0.383492	0.0066233
8.18675	0.00110915	0.000297119	8.18688	0.00206911	0.00029515	8.18688	0.00318349	0.000754516	8.18688	0.303261	0.00474328	8.18688	0.454372	0.0139509
8.33697	0.00112093	0.000369623	8.3371	0.00204539	0.000275166	8.3371	0.00313699	0.000767858	8.3371	0.366442	0.00941142	8.3371	0.556696	0.0212818
8.48719	0.00112207	0.000338612	8.48732	0.00204024	0.00025965	8.48732	0.00316794	0.000468856	8.48732	0.383876	0.00976537	8.48732	0.573101	0.021606
8.6374	0.00112466	0.000300664	8.63754	0.00202737	0.000285648	8.63754	0.00317428	0.000552897	8.63754	0.339313	0.00991506	8.63754	0.49481	0.0174036
8.78762	0.00109513	0.000265958	8.78775	0.0019836	0.000299734	8.78775	0.00320518	0.000740223	8.78775	0.281976	0.00831604	8.78775	0.405002	0.0154557
8.93783	0.00106448	0.00029414	8.93797	0.00199957	0.000340542	8.93797	0.00318962	0.000762855	8.93797	0.246086	0.00839665	8.93797	0.35339	0.0132504
9.08805	0.00110327	0.00027351	9.08819	0.00199466	0.000340695	9.08819	0.00310257	0.000748067	9.08819	0.23634	0.0089455	9.08819	0.343402	0.0144904
9.23826	0.00108558	0.000241319	9.23841	0.00198735	0.000327516	9.23841	0.00307299	0.000699782	9.23841	0.23939	0.0110611	9.23841	0.350818	0.0162787
9.38848	0.00112334	0.000360662	9.38863	0.00205663	0.000417413	9.38863	0.00304629	0.000618232	9.38863	0.234108	0.0131849	9.38863	0.341369	0.0153734
9.53869	0.00110417	0.000235455	9.53884	0.0020534	0.000366101	9.53884	0.00305886	0.000563763	9.53884	0.210428	0.0129592	9.53884	0.302865	0.0127859
9.68891	0.00110916	0.000187653	9.68906	0.00204541	0.000276299	9.68906	0.00306391	0.000670612	9.68906	0.177425	0.0129047	9.68906	0.252146	0.010524
9.83913	0.0011161	0.000155132	9.83928	0.00200037	0.000304064	9.83928	0.00309194	0.000585939	9.83928	0.148191	0.0120411	9.83928	0.208893	0.00961911
9.98934	0.00109962	9.82661e-05	9.9895	0.0020452	0.000451887	9.9895	0.0030132	0.000503344	9.9895	0.127113	0.0114958	9.9895	0.178696	0.0106133
10.1396	0.00113121	8.02434e-05	10.1397	0.00200704	0.00031181	10.1397	0.00307905	0.00062894	10.1397	0.112008	0.0120408	10.1397	0.157217	0.0115579
10.2898	0.00110059	0.000184773	10.2899	0.00203374	0.000314428	10.2899	0.00306614	0.000490594	10.2899	0.0981763	0.0124723	10.2899	0.137105	0.0123368
10.44	0.00111737	0.000215818	10.4402	0.0020815	0.000400722	10.4402	0.00305626	0.000487846	10.4402	0.083432	0.011274	10.4402	0.115152	0.0112997
10.5902	0.0010891	0.000226351	10.5904	0.00201458	0.00053114	10.5904	0.00312077	0.000917364	10.5904	0.0683534	0.00996301	10.5904	0.0928827	0.0105952
10.7404	0.0010757	0.000237922	10.7406	0.00199998	0.000492191	10.7406	0.00309346	0.000885337	10.7406	0.0546828	0.00865451	10.7406	0.0739236	0.00931413
10.8906	0.00108639	6.19139e-05	10.8908	0.0020201	0.000472741	10.8908	0.0030639	0.000757937	10.8908	0.0439355	0.00763228	10.8908	0.0591111	0.00837571
11.0409	0.00110656	0.000101317	11.041	0.00205649	0.000462419	11.041	0.00309959	0.000589155	11.041	0.0357404	0.00665499	11.041	0.0477911	0.00732052
11.1911	0.00108903	0.000159262	11.1912	0.00204704	0.000383118	11.1912	0.00305031	0.000370973	11.1912	0.0292148	0.00533561	11.1912	0.0390421	0.00659001
11.3413	0.00109541	0.000103412	11.3415	0.00200376	0.000458499	11.3415	0.00310845	0.000340949	11.3415	0.0239249	0.00423167	11.3415	0.0319617	0.00530619
11.4915	0.00109844	8.27928e-05	11.4917	0.00202588	0.000642339	11.4917	0.00310342	0.000608651	11.4917	0.019618	0.00357272	11.4917	0.0262457	0.00402463
11.6417	0.00110828	0.000164282	11.6419	0.00203658	0.000596506	11.6419	0.0030722	0.000465707	11.6419	0.0161774	0.00285371	11.6419	0.0216491	0.00339931
11.7919	0.00111106	0.00014678	11.7921	0.00205898	0.000471849	11.7921	0.00314099	0.000536663	11.7921	0.0136108	0.00225066	11.7921	0.0182658	0.00264466
11.9421	0.00113032	0.000199435	11.9423	0.00203296	0.00053385	11.9423	0.00306534	0.000459813	11.9423	0.0117369	0.00172038	11.9423	0.0158536	0.00224014
12.0924	0.00112735	0.000182632	12.0926	0.00205876	0.000514185	12.0926	0.00308522	0.000569132	12.0926	0.0102835	0.0013209	12.0926	0.0140257	0.00190493
12.2426	0.00111055	0.000132796	12.2428	0.00200645	0.000373371	12.2428	0.00305326	0.000665644	12.2428	0.00925819	0.000918622	12.2428	0.0127263	0.00148156
12.3928	0.00113655	0.000196426	12.393	0.00200769	0.000328763	12.393	0.00305963	0.000711062	12.393	0.00849469	0.000554412	12.393	0.011814	0.00100485
12.543	0.00112453	0.000140526	12.5432	0.002038	0.000362952	12.5432	0.00303139	0.000631804	12.5432	0.00798453	0.00034366	12.5432	0.0111055	0.000832847
12.6932	0.00112835	0.000123883	12.6934	0.00203825	0.000347756	12.6934	0.00305526	0.000703576	12.6934	0.00755833	0.000440411	12.6934	0.0106288	0.000645491
12.8434	0.00109038	7.29665e-05	12.8436	0.00201812	0.000318801	12.8436	0.00301317	0.000609959	12.8436	0.00735486	0.000252507	12.8436	0.0102518	0.000719568
12.9937	0.00110137	8.51163e-05	12.9939	0.00201521	0.000395741	12.9939	0.0030259	0.000482967	12.9939	0.00715108	0.000197397	12.9939	0.0100001	0.000600635
13.1439	0.00108542	6.98058e-05	13.1441	0.00201441	0.000388547	13.1441	0.00296954	0.000973208	13.1441	0.00698206	0.000289345	13.1441	0.00981845	0.000582709
13.2941	0.00109821	8.88613e-05	13.2943	0.00204755	0.000428998	13.2943	0.00297586	0.00111697	13.2943	0.00688896	0.000246926	13.2943	0.00964981	0.000338717
13.4443	0.0011163	6.22067e-05	13.4445	0.00204307	0.000415541	13.4445	0.00295118	0.000857474	13.4445	0.00680381	0.00037696	13.4445	0.00950287	0.000422572
13.5945	0.00106111	9.5139e-05	13.5947	0.00200335	0.000346725	13.5947	0.00296871	0.000734747	13.5947	0.00671093	0.000483121	13.5947	0.0094759	0.000356401
13.7447	0.00106399	0.000135784	13.7449	0.00201725	0.000432829	13.7449	0.00300791	0.000859	13.7449	0.00665195	0.000295616	13.7449	0.00953391	0.000331069
13.8949	0.00106221	0.000177062	13.8952	0.00203318	0.000441453	13.8952	0.00295028	0.000551836	13.8952	0.00660722	0.00023331	13.8952	0.0095285	0.000371146
14.0452	0.00109929	0.000238954	14.0454	0.00202442	0.000411779	14.0454	0.00294735	0.000540576	14.0454	0.00657846	0.000106394	14.0454	0.00955252	0.000513099
14.1954	0.00111736	0.000241659	14.1956	0.00198041	0.000496677	14.1956	0.00295378	0.00041287	14.1956	0.00655421	0.00029303	14.1956	0.00947818	0.000326834
14.3456	0.0010915	0.00023047	14.3458	0.00199373	0.000514639	14.3458	0.00297061	0.000452181	14.3458	0.00652913	0.000463964	14.3458	0.00945936	0.000361485
14.4958	0.00107973	0.000155639	14.496	0.00201421	0.000556887	14.496	0.00289613	0.000629179	14.496	0.00652485	0.000407836	14.496	0.00946114	0.000298837
14.646	0.00107681	0.000118451	14.6463	0.00202173	0.000413562	14.6463	0.0029263	0.000744638	14.6463	0.00648202	0.000261527	14.6463	0.00947632	0.000269909
14.7962	0.00107121	0.000116357	14.7965	0.00207664	0.000527029	14.7965	0.0028641	0.00056614	14.7965	0.00650077	0.000259891	14.7965	0.0094383	0.000306401
14.9465	0.00108639	5.4333e-05	14.9467	0.00207064	0.000619642	14.9467	0.00284038	0.000460521	14.9467	0.00647807	0.000242528	14.9467	0.00949413	0.000427111
15.0967	0.00109624	0.000117265	15.0969	0.00203707	0.000524285	15.0969	0.00291495	0.000534081	15.0969	0.00648285	0.000360058	15.0969	0.00944739	0.000334469
15.2469	0.00107843	7.53531e-05	15.2471	0.00200098	0.000425919	15.2471	0.00289838	0.000484138	15.2471	0.0066228	0.0002716	15.2471	0.00944584	0.000363359
15.3971	0.00110418	0.000121396	15.3973	0.00201993	0.000339218	15.3973	0.00300527	0.000748331	15.3973	0.00652708	0.000175096	15.3973	0.00943359	0.000484444
15.5473	0.00106376	0.000107737	15.5476	0.00199077	0.000396346	15.5476	0.0029644	0.000744796	15.5476	0.0065558	0.000258648	15.5476	0.00947943	0.000594304
15.6975	0.00107288	0.000132788	15.6978	0.00201786	0.00046501	15.6978	0.00301739	0.000753267	15.6978	0.00652371	0.000251838	15.6978	0.00947066	0.000548282
15.8478	0.00107072	7.39299e-05	15.848	0.00198314	0.000488762	15.848	0.00300686	0.000547061	15.848	0.00659898	0.000255895	15.848	0.0094923	0.000478804
15.998	0.00106779	0.000119409	15.9982	0.00201992	0.000521897	15.9982	0.00304053	0.00049946	15.9982	0.00655512	0.000306337	15.9982	0.00947625	0.000496646
16.1482	0.00106604	0.00010472	16.1484	0.00201894	0.000442818	16.1484	0.00299299	0.000800459	16.1484	0.00653184	0.000224185	16.1484	0.00945512	0.000556339
16.2984	0.0010841	0.000130002	16.2987	0.0019913	0.000419714	16.2987	0.00300202	0.000828509	16.2987	0.00652498	0.00032669	16.2987	0.00949597	0.000527492
16.4486	0.00108732	0.000182011	16.4489	0.00202558	0.000454457	16.4489	0.00296501	0.00071985	16.4489	0.00660017	0.000336216	16.4489	0.00952036	0.000483721
16.5988	0.00106796	0.000154611	16.5991	0.00207262	0.000477523	16.5991	0.00293587	0.000440882	16.5991	0.00660764	0.000323901	16.5991	0.00940217	0.000587016
16.749	0.00104364	0.000167751	16.7493	0.00207165	0.000514758	16.7493	0.00292408	0.000638058	16.7493	0.00660915	0.000306451	16.7493	0.0094143	0.000588784
16.8993	0.00103724	0.00017806	16.8995	0.00204524	0.000383337	16.8995	0.00296363	0.000660345	16.8995	0.00656644	0.000352337	16.8995	0.00937817	0.000495435
17.0495	0.00103641	0.000226886	17.0497	0.00198764	0.000420587	17.0497	0.00291944	0.000668746	17.0497	0.00653621	0.000310383	17.0497	0.00940486	0.000430873
17.1997	0.00108477	0.000125423	17.2	0.00195895	0.000478645	17.2	0.00300441	0.000930079	17.2	0.00649633	0.000242731	17.2	0.00941746	0.00041561
17.3499	0.0010666	0.0001274	17.3502	0.00203829	0.00048065	17.3502	0.00302604	0.000794011	17.3502	0.00652405	0.000242785	17.3502	0.00938726	0.000430897
17.5001	0.00106802	0.000133024	17.5004	0.00202092	0.00047112	17.5004	0.00303284	0.000518087	17.5004	0.00653509	0.000299951	17.5004	0.00938656	0.000483317
17.6503	0.00106819	0.000184438	17.6506	0.00207198	0.000526523	17.6506	0.00305194	0.000580079	17.6506	0.00658053	0.000380019	17.6506	0.00938296	0.000440937
17.8006	0.00106234	0.000105595	17.8008	0.00207397	0.000538175	17.8008	0.00301619	0.000721286	17.8008	0.00657212	0.000342044	17.8008	0.00939536	0.000411759
17.9508	0.00105351	6.40984e-05	17.9511	0.00205235	0.000469434	17.9511	0.00301047	0.000830204	17.9511	0.00653267	0.000350158	17.9511	0.00936625	0.000584145
18.101	0.00108637	0.000190605	18.1013	0.00200717	0.000234818	18.1013	0.00300408	0.000941423	18.1013	0.00656542	0.000372337	18.1013	0.00940942	0.00049796
18.2512	0.00108203	0.00013637	18.2515	0.00197772	0.000260473	18.2515	0.00298685	0.000650182	18.2515	0.00655662	0.000289022	18.2515	0.00944282	0.00044849
18.4014	0.00109707	0.000189681	18.4017	0.00201823	0.000153754	18.4017	0.00301083	0.000406638	18.4017	0.00662069	0.000385174	18.4017	0.00939901	0.000290252
18.5516	0.00106219	0.000211123	18.5519	0.00200561	0.000223866	18.5519	0.00305501	0.00063985	18.5519	0.00652895	0.000392951	18.5519	0.00943961	0.000232842
18.7019	0.00107098	0.000237792	18.7021	0.00203388	0.000191837	18.7021	0.00300819	0.000576538	18.7021	0.00649871	0.000387882	18.7021	0.00940277	0.000260846
18.8521	0.00105308	0.000189638	18.8524	0.00205794	0.000310034	18.8524	0.00298911	0.000545727	18.8524	0.0065194	0.000257634	18.8524	0.00940854	0.000383794
19.0023	0.00104012	0.000216057	19.0026	0.00203309	0.000221408	19.0026	0.0029809	0.000811025	19.0026	0.00644554	0.000222318	19.0026	0.00938618	0.00038889
19.1525	0.00104315	0.000285362	19.1528	0.001992	0.000183263	19.1528	0.0030131	0.000748676	19.1528	0.00653012	0.000353408	19.1528	0.00945437	0.000574407
19.3027	0.00108886	0.000211572	19.303	0.00203646	0.000153527	19.303	0.00305193	0.000897908	19.303	0.00652215	0.000381959	19.303	0.00941861	0.000664354
19.4529	0.00109693	0.000134617	19.4532	0.00206768	0.00018934	19.4532	0.00304041	0.000917005	19.4532	0.00652172	0.000269487	19.4532	0.00935994	0.000629463
19.6031	0.00104313	0.000214836	19.6035	0.00202271	0.000116781	19.6035	0.00301108	0.000757169	19.6035	0.00650693	0.00023451	19.6035	0.00932805	0.000569855
19.7534	0.00105147	0.000209518	19.7537	0.0019938	0.000158069	19.7537	0.00304819	0.000861901	19.7537	0.00646633	0.000171489	19.7537	0.00935146	0.000491172
19.9036	0.00107297	0.000207441	19.9039	0.00199392	0.000196481	19.9039	0.00301796	0.000694094	19.9039	0.00645376	0.000291611	19.9039	0.00939662	0.000382066
20.0538	0.0010554	8.74632e-05	20.0541	0.00199577	0.000230162	20.0541	0.00300853	0.000385116	20.0541	0.00648285	0.000464778	20.0541	0.00933696	0.000402582
20.204	0.00103993	0.000114211	20.2043	0.00202285	0.000304948	20.2043	0.00305138	0.000337771	20.2043	0.00652731	0.00050574	20.2043	0.00930598	0.000492809
20.3542	0.00107661	0.000177926	20.3545	0.00199774	0.000168828	20.3545	0.00299635	0.000444249	20.3545	0.00651859	0.000343631	20.3545	0.00935005	0.000587405
20.5044	0.00107035	0.000197948	20.5048	0.00195924	0.000191494	20.5048	0.00299914	0.000508892	20.5048	0.00648523	0.000354052	20.5048	0.00934565	0.000517838
20.6547	0.00106176	0.000139199	20.655	0.00200451	0.000363075	20.655	0.00300572	0.000558507	20.655	0.00649122	0.000524613	20.655	0.00934393	0.000475157
20.8049	0.00104994	0.000167952	20.8052	0.00200389	0.000377603	20.8052	0.00297732	0.000738269	20.8052	0.00644001	0.000497724	20.8052	0.00943234	0.00047582
20.9551	0.00106664	0.000168332	20.9554	0.00200907	0.000389985	20.9554	0.00294598	0.000757794	20.9554	0.00646347	0.000485662	20.9554	0.009398	0.000618861
21.1053	0.00106738	0.000262158	21.1056	0.0019739	0.000287824	21.1056	0.00290868	0.000524649	21.1056	0.00643528	0.000439732	21.1056	0.00940149	0.000544398
21.2555	0.00107126	0.000280303	21.2559	0.00197222	0.000197859	21.2559	0.00289374	0.000586366	21.2559	0.00640563	0.000522905	21.2559	0.00933782	0.000517589
21.4057	0.00107325	0.000228067	21.4061	0.0019513	0.000245694	21.4061	0.00292087	0.000696307	21.4061	0.00643729	0.000495092	21.4061	0.00935946	0.000420079
21.5559	0.00106738	0.000295509	21.5563	0.00198323	0.000343184	21.5563	0.0028955	0.000639377	21.5563	0.00646186	0.000434843	21.5563	0.00937991	0.000283556
21.7062	0.0010524	0.000181821	21.7065	0.00194819	0.00033448	21.7065	0.0029607	0.000488217	21.7065	0.00651888	0.000396323	21.7065	0.0093779	0.00025359
21.8564	0.00106486	0.000183125	21.8567	0.00195809	0.000328021	21.8567	0.00293495	0.000628517	21.8567	0.00656612	0.000377199	21.8567	0.00943578	0.000413651
22.0066	0.00107199	0.000186064	22.0069	0.00199014	0.000331879	22.0069	0.00291576	0.000560471	22.0069	0.00655449	0.000295782	22.0069	0.00942138	0.000328038
22.1568	0.00107733	0.000229761	22.1572	0.00201233	0.000211379	22.1572	0.00293978	0.000568857	22.1572	0.00652266	0.000275851	22.1572	0.0094557	0.000424444
22.307	0.00106772	0.000285314	22.3074	0.00198069	0.000217283	22.3074	0.00297918	0.000552851	22.3074	0.00653719	0.000327152	22.3074	0.00940213	0.000644173
22.4572	0.00105185	0.000209735	22.4576	0.00201081	0.000321124	22.4576	0.00293154	0.000768634	22.4576	0.00651567	0.000321982	22.4576	0.00938703	0.000533376
22.6075	0.00105024	0.000215557	22.6078	0.00198275	0.000174672	22.6078	0.00289065	0.000810932	22.6078	0.00657263	0.000244711	22.6078	0.00937038	0.000488799
22.7577	0.00104768	0.00020569	22.758	0.00199492	0.00017631	22.758	0.00298804	0.000820099	22.758	0.00652227	0.000406923	22.758	0.00938426	0.000603119
22.9079	0.0010588	0.000319298	22.9082	0.00198473	0.000219381	22.9082	0.00288773	0.000557833	22.9082	0.00642755	0.000361677	22.9082	0.00936463	0.000490453
23.0581	0.00106396	0.000346594	23.0585	0.00198795	0.00024247	23.0585	0.00289871	0.000437571	23.0585	0.00646309	0.000440031	23.0585	0.00941389	0.00070272
23.2083	0.00106687	0.000270676	23.2087	0.0020112	0.000289942	23.2087	0.00294957	0.000314842	23.2087	0.0064851	0.00040823	23.2087	0.00936454	0.000633581
23.3585	0.0010854	0.000248544	23.3589	0.00196756	0.000213638	23.3589	0.00298691	0.000384108	23.3589	0.00647813	0.00051845	23.3589	0.00940114	0.000477642
23.5088	0.00111851	0.00026073	23.5091	0.00194765	0.000133715	23.5091	0.00292463	0.000453697	23.5091	0.00652504	0.00060274	23.5091	0.00931237	0.000670539
23.659	0.00110381	0.000352411	23.6593	0.00193319	0.000181546	23.6593	0.00293349	0.000429436	23.6593	0.00652065	0.000482726	23.6593	0.00937152	0.000730357
23.8092	0.00110146	0.000349968	23.8096	0.00197891	0.000260687	23.8096	0.00294078	0.000467907	23.8096	0.00653655	0.000504407	23.8096	0.00939016	0.000741953
23.9594	0.00105797	0.0002597	23.9598	0.00201038	0.000177465	23.9598	0.00291537	0.000408718	23.9598	0.00659156	0.000598834	23.9598	0.00943281	0.000517907
24.1096	0.00104733	0.000220917	24.11	0.00200812	0.000211894	24.11	0.00296047	0.000492838	24.11	0.00653787	0.000537232	24.11	0.00950085	0.000667352
24.2598	0.00107978	0.000241405	24.2602	0.00203218	0.0001361	24.2602	0.00292076	0.000312601	24.2602	0.00652495	0.000549522	24.2602	0.00942638	0.000579322
24.41	0.00107546	0.000208298	24.4104	0.00194489	0.000240512	24.4104	0.00287105	0.000398811	24.4104	0.00652534	0.000479465	24.4104	0.00942191	0.000514136
24.5603	0.00107787	0.000231331	24.5606	0.00194797	0.000303029	24.5606	0.00289102	0.000433072	24.5606	0.00650448	0.00051834	24.5606	0.00940638	0.00064453
24.7105	0.001083	0.000197307	24.7109	0.00198576	0.000332325	24.7109	0.00292337	0.000338171	24.7109	0.00655047	0.000510311	24.7109	0.00939231	0.000683223
24.8607	0.00109008	0.000252511	24.8611	0.00198893	0.000212686	24.8611	0.00295811	0.000476079	24.8611	0.00652377	0.000543906	24.8611	0.00940429	0.000773019
25.0109	0.00106856	0.000243006	25.0113	0.00199987	0.000354175	25.0113	0.00291434	0.000490077	25.0113	0.00655159	0.000530081	25.0113	0.0093267	0.000956951
25.1611	0.00106546	0.000164698	25.1615	0.00199955	0.000404396	25.1615	0.00287931	0.000378991	25.1615	0.00653604	0.000439859	25.1615	0.00932206	0.00102163
25.3113	0.00109378	0.000171277	25.3117	0.00204468	0.000448328	25.3117	0.00292483	0.000555928	25.3117	0.00653344	0.000484829	25.3117	0.00938579	0.000847521
25.4616	0.00106383	0.000218516	25.462	0.00202181	0.000399665	25.462	0.00290847	0.000411631	25.462	0.00648723	0.000390469	25.462	0.00938366	0.000773975
25.6118	0.00107832	0.000330129	25.6122	0.00202593	0.000428618	25.6122	0.0028392	0.000411553	25.6122	0.00653484	0.000417683	25.6122	0.00939983	0.000808579
25.762	0.00107161	0.000208102	25.7624	0.00204233	0.00029744	25.7624	0.00287224	0.00030969	25.7624	0.00653198	0.000437672	25.7624	0.00936729	0.000796557
25.9122	0.00105413	0.000168633	25.9126	0.00202849	0.000267983	25.9126	0.00294331	0.000451672	25.9126	0.00657278	0.000469454	25.9126	0.0093592	0.000816806
26.0624	0.00107715	0.000184155	26.0628	0.00209091	0.000179575	26.0628	0.00286533	0.000433295	26.0628	0.00658081	0.000426262	26.0628	0.00944248	0.000943403
26.2126	0.00106329	0.000196288	26.213	0.00203939	0.0003021	26.213	0.00292009	0.000435965	26.213	0.00656209	0.000400152	26.213	0.00935343	0.000809751
26.3628	0.00107622	0.00013483	26.3633	0.00201062	0.000255257	26.3633	0.00293353	0.000369075	26.3633	0.00652613	0.00042346	26.3633	0.00939392	0.000769906
26.5131	0.00109667	0.000123898	26.5135	0.00198602	0.000265784	26.5135	0.0029208	0.000452901	26.5135	0.00650913	0.000424835	26.5135	0.00934745	0.000729514
26.6633	0.0010789	0.000121907	26.6637	0.00198756	0.00026268	26.6637	0.00293553	0.000510021	26.6637	0.00653717	0.000446367	26.6637	0.00936954	0.000814484
26.8135	0.00107002	0.00011873	26.8139	0.0019628	0.000143465	26.8139	0.00293909	0.000403256	26.8139	0.00651521	0.000416301	26.8139	0.00934816	0.000984847
26.9637	0.00108738	7.41303e-05	26.9641	0.00197122	0.000280143	26.9641	0.0029437	0.00049508	26.9641	0.0065552	0.000283347	26.9641	0.00929137	0.000893135
27.1139	0.00109253	0.0001127	27.1144	0.0020006	0.000155636	27.1144	0.00302169	0.000477836	27.1144	0.0065699	0.000516928	27.1144	0.0093393	0.000673939
27.2641	0.00108576	0.00013292	27.2646	0.0019989	0.000177106	27.2646	0.00301094	0.000260234	27.2646	0.00657153	0.000329401	27.2646	0.00936034	0.00073595
27.4144	0.00110715	0.000184173	27.4148	0.00202411	0.000181914	27.4148	0.00295617	0.000298298	27.4148	0.00653837	0.000343964	27.4148	0.00940421	0.000605353
27.5646	0.00111067	9.89026e-05	27.565	0.00199416	0.000152865	27.565	0.00298299	0.000390609	27.565	0.00654002	0.000383489	27.565	0.00937378	0.000393669
27.7148	0.00110156	0.000103133	27.7152	0.0019736	0.000108644	27.7152	0.00302708	0.00032725	27.7152	0.00656405	0.000304578	27.7152	0.00935677	0.000672517
27.865	0.00111588	0.000131813	27.8654	0.00199418	0.00025042	27.8654	0.00296936	0.000362069	27.8654	0.00652279	0.000289487	27.8654	0.00937275	0.000644003
28.0152	0.00110432	0.000165683	28.0157	0.0019742	0.000181261	28.0157	0.0029828	0.000373845	28.0157	0.00648673	0.000246532	28.0157	0.00934274	0.000840267
28.1654	0.00106179	0.000113764	28.1659	0.00199714	0.000161649	28.1659	0.00303133	0.000531919	28.1659	0.00650741	0.000364829	28.1659	0.00946579	0.000765529
28.3157	0.0010828	0.000183131	28.3161	0.00202896	0.000188536	28.3161	0.00301425	0.000386095	28.3161	0.00656566	0.000266108	28.3161	0.0094969	0.000837057
28.4659	0.00108011	0.000225121	28.4663	0.0020745	0.000208837	28.4663	0.00295193	0.000393346	28.4663	0.00652944	0.000304448	28.4663	0.00942736	0.000657325
28.6161	0.00106231	0.000205847	28.6165	0.00204212	0.0002696	28.6165	0.00306147	0.000598256	28.6165	0.0065074	0.000367801	28.6165	0.00948233	0.000469155
28.7663	0.00105148	0.000186741	28.7668	0.00201619	0.000296032	28.7668	0.00305805	0.000419877	28.7668	0.00655264	0.000362127	28.7668	0.00935632	0.000461421
28.9165	0.00108444	0.000211038	28.917	0.00197342	0.000320092	28.917	0.00304991	0.000469045	28.917	0.00654064	0.00038009	28.917	0.00936774	0.000524263
29.0667	0.00109181	0.000311928	29.0672	0.00200577	0.00041137	29.0672	0.00294641	0.000517911	29.0672	0.00650536	0.000361283	29.0672	0.0093711	0.000496527
29.2169	0.00104844	0.000194394	29.2174	0.00201117	0.000377773	29.2174	0.0029423	0.000298817	29.2174	0.00651017	0.000426377	29.2174	0.00931371	0.000498863
29.3672	0.00105667	0.000175886	29.3676	0.00200584	0.000223312	29.3676	0.00303584	0.000469775	29.3676	0.00648831	0.000522664	29.3676	0.0093947	0.000540104
29.5174	0.00109551	8.47788e-05	29.5178	0.00200032	0.000157393	29.5178	0.00291994	0.000470239	29.5178	0.00655537	0.000572136	29.5178	0.00935965	0.000364434
29.6676	0.0010947	0.000194812	29.6681	0.00202967	0.000226082	29.6681	0.00289539	0.000330528	29.6681	0.00648177	0.000541263	29.6681	0.0094354	0.000426134
29.8178	0.00112547	0.000204292	29.8183	0.0020088	0.000191035	29.8183	0.00294446	0.000580886	29.8183	0.00647277	0.000258229	29.8183	0.0093806	0.000577323
29.968	0.00111551	0.000229525	29.9685	0.00202152	0.000153658	29.9685	0.00290853	0.000475617	29.9685	0.00644874	0.000414301	29.9685	0.00939662	0.000751083
30.1182	0.00109111	0.000214366	30.1187	0.0019857	0.000202447	30.1187	0.00288747	0.000323367	30.1187	0.00646679	0.000309823	30.1187	0.00939953	0.000516
30.2685	0.0010712	0.000315347	30.2689	0.00199741	0.00016629	30.2689	0.00285492	0.000158064	30.2689	0.00645622	0.000438095	30.2689	0.00937331	0.000417556
30.4187	0.00104614	0.000250989	30.4192	0.0020347	0.000297118	30.4192	0.00285591	0.000372089	30.4192	0.00648137	0.000330535	30.4192	0.00938219	0.000424392
30.5689	0.00105029	0.000346098	30.5694	0.00205637	0.000290234	30.5694	0.00296576	0.000539242	30.5694	0.00650398	0.000137425	30.5694	0.00939866	0.000372368
30.7191	0.0010471	0.000144762	30.7196	0.00203328	0.000211617	30.7196	0.00295349	0.000643586	30.7196	0.00648723	0.00048262	30.7196	0.00937066	0.000486955
30.8693	0.00103952	0.000160271	30.8698	0.00205478	0.000149818	30.8698	0.00297762	0.000717226	30.8698	0.00651221	0.000270315	30.8698	0.00936695	0.000721383
31.0195	0.00106459	8.85836e-05	31.02	0.0020218	0.000301766	31.02	0.00281893	0.000298835	31.02	0.00650491	0.000256416	31.02	0.00935431	0.00060459
31.1698	0.00108567	0.000196143	31.1702	0.00204528	0.000250025	31.1702	0.0028949	0.000216153	31.1702	0.00652751	0.000306073	31.1702	0.00937536	0.000406317
31.32	0.00108877	0.000204389	31.3205	0.00203493	0.000302492	31.3205	0.00289013	0.000223575	31.3205	0.00650832	0.000176727	31.3205	0.00934917	0.000486447
31.4702	0.00108559	0.000159188	31.4707	0.00203503	0.000158793	31.4707	0.00291992	0.000409655	31.4707	0.00653203	0.000222654	31.4707	0.00936205	0.0006168
31.6204	0.00106829	0.000113674	31.6209	0.0020105	0.000182973	31.6209	0.00296754	0.000382731	31.6209	0.00644645	0.000239658	31.6209	0.00936921	0.000631546
31.7706	0.00105321	0.000107915	31.7711	0.00201752	0.00028793	31.7711	0.00300367	0.000462338	31.7711	0.00648105	0.000280574	31.7711	0.00937261	0.000449072
31.9208	0.00106188	0.000115928	31.9213	0.00203246	0.000334211	31.9213	0.00294165	0.000495866	31.9213	0.00646199	0.000160794	31.9213	0.00939167	0.000520539
32.071	0.00104982	8.74198e-05	32.0715	0.00202639	0.000273087	32.0715	0.00294579	0.000446943	32.0715	0.0064497	0.000241958	32.0715	0.00940093	0.000488493
32.2213	0.00106765	0.00013284	32.2218	0.00204955	0.000256826	32.2218	0.00291935	0.000435548	32.2218	0.00643454	0.000267405	32.2218	0.00944033	0.000646342
32.3715	0.00111474	0.000196489	32.372	0.0020435	0.000190737	32.372	0.00286022	0.000402139	32.372	0.00645554	0.000227478	32.372	0.00937393	0.000438982
32.5217	0.00109107	0.00017012	32.5222	0.00204925	0.000171465	32.5222	0.00290898	0.000502903	32.5222	0.00644383	0.000114803	32.5222	0.00937169	0.000362274
32.6719	0.00109172	0.000194361	32.6724	0.00207568	0.000262882	32.6724	0.00297366	0.000704681	32.6724	0.00648429	0.000125192	32.6724	0.00936317	0.000525656
32.8221	0.00109943	0.000149843	32.8226	0.00205192	0.000390323	32.8226	0.002987	0.000763707	32.8226	0.00647534	0.000178065	32.8226	0.00937763	0.000574756
32.9723	0.00109458	0.000193054	32.9729	0.00202066	0.000408654	32.9729	0.00301141	0.000862445	32.9729	0.00651017	0.000316595	32.9729	0.00934381	0.000633788
33.1226	0.00108857	0.000238618	33.1231	0.00203349	0.000349509	33.1231	0.00302593	0.000736323	33.1231	0.00645451	0.000219946	33.1231	0.00931658	0.000603826
33.2728	0.00111661	0.000257659	33.2733	0.0020106	0.000193535	33.2733	0.00297476	0.000593564	33.2733	0.00641262	0.000255866	33.2733	0.0093741	0.000744306
33.423	0.00108847	0.000113888	33.4235	0.0019837	0.0003732	33.4235	0.00295633	0.000394511	33.4235	0.00642804	0.000350571	33.4235	0.00936221	0.00057661
33.5732	0.0010702	0.000153153	33.5737	0.00198393	0.000359547	33.5737	0.00292349	0.000539258	33.5737	0.00645969	0.000378077	33.5737	0.00943793	0.00051533
33.7234	0.00105319	7.47281e-05	33.7239	0.00196216	0.00048931	33.7239	0.00290972	0.000469969	33.7239	0.0064499	0.000395101	33.7239	0.00938573	0.000497491
33.8736	0.00105896	0.000106497	33.8742	0.00198837	0.000437161	33.8742	0.00290974	0.000440893	33.8742	0.00641684	0.000301565	33.8742	0.00947222	0.000701764
34.0238	0.00108563	0.000171918	34.0244	0.00197134	0.000323419	34.0244	0.0028203	0.000375418	34.0244	0.00644255	0.000303093	34.0244	0.00943146	0.000489985
34.1741	0.00109186	0.000158481	34.1746	0.00193463	0.000335003	34.1746	0.00281363	0.00043849	34.1746	0.00639981	0.00032828	34.1746	0.00946938	0.000398352
34.3243	0.0011148	0.000174369	34.3248	0.00194362	0.000322013	34.3248	0.0028567	0.000590581	34.3248	0.00637336	0.000331904	34.3248	0.00945532	0.000555407
34.4745	0.00112642	0.000218133	34.475	0.0019678	0.000322906	34.475	0.00280632	0.00053229	34.475	0.00635862	0.000305032	34.475	0.00941111	0.000594936
34.6247	0.00109909	0.000166611	34.6253	0.00197863	0.000354867	34.6253	0.00285127	0.000607344	34.6253	0.00636691	0.000288056	34.6253	0.00948883	0.000693772
34.7749	0.00109792	0.000195345	34.7755	0.00201338	0.000294094	34.7755	0.00284913	0.000526081	34.7755	0.00638485	0.000222258	34.7755	0.00944292	0.000472555
34.9251	0.00112552	0.000139818	34.9257	0.00201325	0.000205457	34.9257	0.00285747	0.000350853	34.9257	0.00640035	0.000308524	34.9257	0.00943416	0.000442738
35.0754	0.00109826	0.000113977	35.0759	0.00204172	0.000237557	35.0759	0.00285832	0.000193149	35.0759	0.00638081	0.000308399	35.0759	0.00939359	0.000557576
35.2256	0.00107396	5.27977e-05	35.2261	0.00204883	0.00021706	35.2261	0.00285885	0.00031566	35.2261	0.00638987	0.000253718	35.2261	0.00942975	0.000697352
35.3758	0.00108031	0.000134854	35.3763	0.00204436	0.000221819	35.3763	0.00283303	0.000276613	35.3763	0.00637164	0.000317105	35.3763	0.0094342	0.000652906
35.526	0.001086	9.57341e-05	35.5266	0.00200234	0.000268498	35.5266	0.0028307	0.000374274	35.5266	0.00641545	0.000394614	35.5266	0.00942477	0.000490417
35.6762	0.00108798	7.64736e-05	35.6768	0.00201788	0.000265221	35.6768	0.00286657	0.000301046	35.6768	0.00641024	0.000406797	35.6768	0.00936561	0.000378368
35.8264	0.001103	0.000238512	35.827	0.00205704	0.000326042	35.827	0.0029152	0.000541393	35.827	0.00641492	0.000408003	35.827	0.00933524	0.000679299
35.9767	0.00107762	0.000132893	35.9772	0.00204595	0.000215512	35.9772	0.00283989	0.000408239	35.9772	0.00637876	0.00058632	35.9772	0.00932867	0.000633284
36.1269	0.00109008	0.000201871	36.1274	0.00204333	0.000320745	36.1274	0.00291905	0.000414379	36.1274	0.00638023	0.000524159	36.1274	0.00935159	0.000876575
36.2771	0.00110522	0.000213193	36.2777	0.00203181	0.000400266	36.2777	0.00285245	0.000544408	36.2777	0.00640191	0.000614558	36.2777	0.0094536	0.000798252
36.4273	0.00106396	0.000262984	36.4279	0.00199315	0.000316001	36.4279	0.00290475	0.000337047	36.4279	0.00641496	0.00046791	36.4279	0.00936704	0.000607358
36.5775	0.0010617	0.000268147	36.5781	0.00200111	0.000278214	36.5781	0.00292753	0.000486483	36.5781	0.0063785	0.00043542	36.5781	0.00944371	0.000655903
36.7277	0.00107816	0.000333826	36.7283	0.00205315	0.000185284	36.7283	0.00298398	0.00081699	36.7283	0.00637081	0.000523702	36.7283	0.00939899	0.00082482
36.8779	0.00106429	0.000352916	36.8785	0.0019995	0.000269974	36.8785	0.00288916	0.000448037	36.8785	0.00633245	0.000673883	36.8785	0.00940288	0.00095783
37.0282	0.00103456	0.000265152	37.0287	0.00201686	0.000158502	37.0287	0.00286632	0.000482399	37.0287	0.00635929	0.000619031	37.0287	0.00944293	0.000804666
37.1784	0.00103975	0.000319256	37.179	0.00201358	0.000113968	37.179	0.00290218	0.000565373	37.179	0.00640624	0.00050704	37.179	0.00936946	0.000795333
37.3286	0.00102911	0.000323399	37.3292	0.00200733	0.000292261	37.3292	0.00290716	0.000319874	37.3292	0.00639263	0.000495952	37.3292	0.00934471	0.000838848
37.4788	0.00102206	0.000334638	37.4794	0.00201451	0.000217214	37.4794	0.002919	0.000361668	37.4794	0.00640552	0.000589068	37.4794	0.00931762	0.000869737
37.629	0.0010328	0.000232309	37.6296	0.00201	0.000251559	37.6296	0.00290915	0.000270048	37.6296	0.00645105	0.000593433	37.6296	0.00928666	0.000996685
37.7792	0.00102657	0.000338038	37.7798	0.00202417	9.27091e-05	37.7798	0.00286967	0.000254991	37.7798	0.00641947	0.000603546	37.7798	0.009359	0.000982991
37.9295	0.00103646	0.000337909	37.9301	0.00200492	0.000245218	37.9301	0.00281658	0.000216306	37.9301	0.0063306	0.000598324	37.9301	0.00940674	0.000873221
38.0797	0.00104187	0.000335673	38.0803	0.00201253	0.000176118	38.0803	0.00278211	0.000210557	38.0803	0.00638102	0.000662496	38.0803	0.00937989	0.000937848
38.2299	0.00101949	0.00029412	38.2305	0.00199993	0.000229824	38.2305	0.00284173	0.00024389	38.2305	0.00638698	0.000628657	38.2305	0.00932505	0.000957747
38.3801	0.00102821	0.000228575	38.3807	0.00201044	0.000189428	38.3807	0.002937	0.000292488	38.3807	0.0063762	0.000499792	38.3807	0.00935114	0.000742579
38.5303	0.00102391	0.000293764	38.5309	0.00199487	0.000164853	38.5309	0.00286802	0.000182886	38.5309	0.00636563	0.000567409	38.5309	0.00931598	0.000863449
38.6805	0.00103241	0.000317446	38.6811	0.00194085	0.000297202	38.6811	0.00283788	0.000298222	38.6811	0.00637586	0.00050824	38.6811	0.00927825	0.000893346
38.8307	0.00100899	0.000267728	38.8314	0.00193436	0.000246074	38.8314	0.00289782	0.00032087	38.8314	0.0063944	0.000550119	38.8314	0.0092548	0.000797048
38.981	0.000997714	0.000196051	38.9816	0.00191882	0.000246531	38.9816	0.00280348	0.000171443	38.9816	0.00635689	0.000439583	38.9816	0.00927322	0.00079996
39.1312	0.00102802	0.00017087	39.1318	0.00191101	0.000272601	39.1318	0.00283237	0.000368482	39.1318	0.00641016	0.000464542	39.1318	0.00922638	0.000756196
39.2814	0.00100618	0.000278965	39.282	0.00199165	0.000243313	39.282	0.00283742	0.000281701	39.282	0.00648043	0.000529476	39.282	0.00921162	0.000989276
39.4316	0.00101683	0.000230115	39.4322	0.00199232	0.000427968	39.4322	0.00285567	0.000207111	39.4322	0.00643208	0.000438717	39.4322	0.00923067	0.00107024
39.5818	0.00100828	0.000280708	39.5824	0.001994	0.000361379	39.5824	0.00290542	0.000196729	39.5824	0.00643848	0.000375571	39.5824	0.00922914	0.000952767
39.732	0.00103317	0.000280407	39.7327	0.00195206	0.000340555	39.7327	0.00298306	0.000340972	39.7327	0.00639087	0.000416197	39.7327	0.00921938	0.000863006
39.8823	0.00100482	0.0002291	39.8829	0.00199034	0.000332378	39.8829	0.00286969	0.000107167	39.8829	0.00636534	0.000380302	39.8829	0.0092055	0.000948651
40.0325	0.00104378	0.000317698	40.0331	0.00198948	0.000418051	40.0331	0.00289646	0.000340331	40.0331	0.00634207	0.000482835	40.0331	0.00923309	0.00104903
40.1827	0.00101306	0.000244191	40.1833	0.00196316	0.000381878	40.1833	0.00284351	0.000240821	40.1833	0.0063863	0.000710641	40.1833	0.00923134	0.0010228
40.3329	0.0010117	0.000288337	40.3335	0.00196234	0.000377893	40.3335	0.00293344	0.000334718	40.3335	0.00638582	0.000706678	40.3335	0.00920357	0.00095963
40.4831	0.00100672	0.000296765	40.4838	0.00199344	0.000352941	40.4838	0.00284193	0.000413286	40.4838	0.00638759	0.000775195	40.4838	0.0092116	0.00102507
40.6333	0.00103405	0.000372168	40.634	0.00196604	0.00043639	40.634	0.0028781	0.00027131	40.634	0.00637316	0.000810891	40.634	0.00921431	0.000902606
40.7836	0.00103783	0.000381835	40.7842	0.00197174	0.00035874	40.7842	0.00285752	0.000315645	40.7842	0.00631989	0.000580944	40.7842	0.00924437	0.00083319
40.9338	0.0010246	0.000300022	40.9344	0.00196597	0.000227017	40.9344	0.00293175	0.000390773	40.9344	0.00628033	0.000632494	40.9344	0.0092538	0.000753307
41.084	0.00101935	0.000234921	41.0846	0.00194481	0.000252169	41.0846	0.00290503	0.000548336	41.0846	0.00629384	0.000591737	41.0846	0.00931489	0.000741945
41.2342	0.00102278	0.000170352	41.2348	0.00193672	0.000282801	41.2348	0.00291474	0.000424722	41.2348	0.00629733	0.000708639	41.2348	0.0092332	0.000782144
41.3844	0.00104354	0.000130928	41.3851	0.00191805	0.000394882	41.3851	0.00290387	0.0002468	41.3851	0.00625794	0.000706779	41.3851	0.00924332	0.000934974
41.5346	0.00109014	0.000147908	41.5353	0.0019232	0.000292373	41.5353	0.00290332	0.000281404	41.5353	0.0062974	0.000619343	41.5353	0.00925979	0.00115256
41.6848	0.00105993	0.000179319	41.6855	0.00192004	0.000235414	41.6855	0.00295987	0.000518935	41.6855	0.00630738	0.00052453	41.6855	0.00925504	0.000907494
41.8351	0.00108093	0.000216086	41.8357	0.00191044	0.000311517	41.8357	0.00291186	0.000197196	41.8357	0.00630357	0.000458774	41.8357	0.0092655	0.000900453
41.9853	0.00105294	0.000306664	41.9859	0.00192246	0.000385826	41.9859	0.002912	0.000134968	41.9859	0.00627502	0.000544048	41.9859	0.00925654	0.000786161
42.1355	0.00103949	0.000281614	42.1362	0.00192275	0.000259192	42.1362	0.00296508	0.000267438	42.1362	0.0062592	0.000529287	42.1362	0.00919535	0.000883545
42.2857	0.00101871	0.000269251	42.2864	0.0019013	0.00027386	42.2864	0.00296537	0.000289183	42.2864	0.00625006	0.000629609	42.2864	0.00917823	0.000906736
42.4359	0.00101387	0.00024073	42.4366	0.00191396	0.000232033	42.4366	0.00296668	0.000281674	42.4366	0.00626273	0.000611892	42.4366	0.00915258	0.00092255
42.5861	0.00100783	0.000273786	42.5868	0.00192398	0.000329837	42.5868	0.00291126	0.000216756	42.5868	0.00625847	0.000622371	42.5868	0.00918575	0.000770687
42.7364	0.00103893	0.000310461	42.737	0.00191572	0.00038494	42.737	0.00290099	0.000163801	42.737	0.00627656	0.000610628	42.737	0.00920637	0.000971073
42.8866	0.00103652	0.000350783	42.8872	0.00194114	0.00049219	42.8872	0.00295714	0.00023706	42.8872	0.0062992	0.000657836	42.8872	0.00923723	0.000992817
43.0368	0.00104967	0.00034566	43.0375	0.00194212	0.000507796	43.0375	0.00288478	0.000177508	43.0375	0.006293	0.000707085	43.0375	0.00919849	0.0009331
43.187	0.00106649	0.000321542	43.1877	0.00192592	0.000485304	43.1877	0.00289246	0.000312963	43.1877	0.00629444	0.000682358	43.1877	0.00920332	0.000649977
43.3372	0.00103311	0.000346478	43.3379	0.00196044	0.000413238	43.3379	0.00293065	0.000271366	43.3379	0.00634847	0.000778335	43.3379	0.00924482	0.00070394
43.4874	0.00104272	0.000427434	43.4881	0.00195884	0.000453837	43.4881	0.00286767	0.000225822	43.4881	0.00632285	0.000886201	43.4881	0.00917871	0.00093894
43.6377	0.00107213	0.000412918	43.6383	0.00194203	0.000543199	43.6383	0.00287077	0.000241129	43.6383	0.0062853	0.000717833	43.6383	0.00916341	0.000849265
43.7879	0.00103305	0.000398689	43.7886	0.00199946	0.000437855	43.7886	0.00290091	0.00031448	43.7886	0.00625088	0.000761449	43.7886	0.00916698	0.00101419
43.9381	0.00103009	0.000344289	43.9388	0.00192962	0.00043606	43.9388	0.0028914	0.000245294	43.9388	0.00623071	0.000813136	43.9388	0.00924902	0.00116992
44.0883	0.00105039	0.00027085	44.089	0.00195963	0.000509197	44.089	0.00284338	0.00030292	44.089	0.00626584	0.000805088	44.089	0.00923344	0.000968961
44.2385	0.0010721	0.000368776	44.2392	0.00194121	0.00045268	44.2392	0.00279777	0.000392312	44.2392	0.00619085	0.000837933	44.2392	0.00923969	0.00103225
44.3887	0.00104952	0.000417067	44.3894	0.00196884	0.000547782	44.3894	0.00277535	0.000401368	44.3894	0.00624863	0.000965597	44.3894	0.00922444	0.00106116
44.5389	0.000993233	0.000283711	44.5396	0.00193945	0.000431628	44.5396	0.00287004	0.000220995	44.5396	0.00626601	0.000754499	44.5396	0.00920634	0.000963206
44.6892	0.00098802	0.00023025	44.6899	0.00193241	0.000519672	44.6899	0.00287021	0.000307781	44.6899	0.00634566	0.000965701	44.6899	0.0091737	0.000998996
44.8394	0.000993779	0.000248942	44.8401	0.00195328	0.000530222	44.8401	0.00281905	0.00042568	44.8401	0.00630165	0.00110434	44.8401	0.00916564	0.000944906
44.9896	0.00099201	0.000221177	44.9903	0.00195642	0.000515677	44.9903	0.00282726	0.000304108	44.9903	0.0062601	0.000787649	44.9903	0.00923481	0.00106808
45.1398	0.00101357	0.000200051	45.1405	0.00195808	0.000438225	45.1405	0.00283177	0.000395308	45.1405	0.00629735	0.000727126	45.1405	0.00919756	0.0010011
45.29	0.000987953	0.000182191	45.2907	0.00189004	0.000448563	45.2907	0.00289836	0.00034669	45.2907	0.0062827	0.000701157	45.2907	0.00917776	0.000995966
45.4402	0.000979024	0.000239334	45.441	0.00191493	0.000375274	45.441	0.00290211	0.000458389	45.441	0.00628325	0.000816202	45.441	0.00929922	0.00089907
45.5905	0.000972727	0.000209144	45.5912	0.00188617	0.000411631	45.5912	0.00287804	0.00039658	45.5912	0.00629314	0.000896469	45.5912	0.00928601	0.000920651
45.7407	0.000992079	0.000247267	45.7414	0.0019258	0.000436717	45.7414	0.00290021	0.000407498	45.7414	0.00633804	0.000947728	45.7414	0.00925028	0.000883812
45.8909	0.000990267	0.000184095	45.8916	0.00190129	0.000463718	45.8916	0.00296264	0.000483884	45.8916	0.00633829	0.00082411	45.8916	0.00930385	0.000896968
46.0411	0.00101059	0.000160134	46.0418	0.00187143	0.000427301	46.0418	0.0028271	0.000299652	46.0418	0.006297	0.000903636	46.0418	0.00923335	0.000958273
46.1913	0.00101823	0.000127131	46.192	0.0018708	0.000455799	46.192	0.00283396	0.000397011	46.192	0.00630116	0.000844746	46.192	0.00926038	0.00080448
46.3415	0.00102681	8.15671e-05	46.3423	0.00189152	0.000550184	46.3423	0.00285206	0.000562556	46.3423	0.00633047	0.000877941	46.3423	0.00925111	0.000848399
46.4917	0.00100623	0.000151668	46.4925	0.00191375	0.000571554	46.4925	0.00284257	0.000576286	46.4925	0.00632097	0.000822462	46.4925	0.009247	0.000769213
46.642	0.00100783	6.70999e-05	46.6427	0.0019362	0.000498771	46.6427	0.00286796	0.000614651	46.6427	0.00630995	0.000907008	46.6427	0.00921862	0.000823085
46.7922	0.00101448	0.000135979	46.7929	0.00193691	0.000395269	46.7929	0.00281231	0.000642245	46.7929	0.00628018	0.00104766	46.7929	0.00919457	0.000958477
46.9424	0.00100124	0.00018288	46.9431	0.00194826	0.000483987	46.9431	0.00288598	0.000602853	46.9431	0.00628436	0.000887884	46.9431	0.00918397	0.00102395
47.0926	0.000982796	0.000186536	47.0934	0.00196789	0.000584896	47.0934	0.00290072	0.000716975	47.0934	0.00634011	0.000867627	47.0934	0.00920217	0.000801546
47.2428	0.000977489	0.000245441	47.2436	0.00194777	0.000455055	47.2436	0.00289818	0.00062233	47.2436	0.00633928	0.000813568	47.2436	0.00917561	0.000958902
47.393	0.00098344	0.000142268	47.3938	0.00195558	0.000515818	47.3938	0.00294315	0.000532392	47.3938	0.00628378	0.000840058	47.3938	0.00920781	0.000777141
47.5433	0.000966343	0.000190346	47.544	0.0019479	0.000587701	47.544	0.00298111	0.000448256	47.544	0.00628353	0.00103707	47.544	0.00920579	0.000885789
47.6935	0.000991595	0.000185714	47.6942	0.00195801	0.000432474	47.6942	0.00293038	0.000393081	47.6942	0.00631147	0.00100097	47.6942	0.00919503	0.000910125
47.8437	0.000998605	0.000159565	47.8444	0.00195794	0.000547399	47.8444	0.00291712	0.000482617	47.8444	0.00634128	0.00110852	47.8444	0.00918931	0.00085818
47.9939	0.000974588	0.000168977	47.9947	0.0019379	0.000522355	47.9947	0.00290201	0.00044935	47.9947	0.00633784	0.00129659	47.9947	0.00922518	0.00100987
48.1441	0.000995835	5.98595e-05	48.1449	0.00198123	0.000479743	48.1449	0.0028687	0.000436281	48.1449	0.00628197	0.00123975	48.1449	0.00919529	0.000975466
48.2943	0.000987199	0.000146166	48.2951	0.00195949	0.000563063	48.2951	0.00286503	0.000595376	48.2951	0.00635058	0.00112949	48.2951	0.00918347	0.00108111
48.4446	0.000966198	8.39936e-05	48.4453	0.00198638	0.000614758	48.4453	0.00284378	0.000509223	48.4453	0.00630721	0.00114592	48.4453	0.0091692	0.000917757
48.5948	0.000979091	0.000164263	48.5955	0.00199768	0.000705332	48.5955	0.00285855	0.000494673	48.5955	0.00634403	0.00109598	48.5955	0.00917488	0.000918202
48.745	0.000981861	0.000136642	48.7457	0.00200944	0.000705691	48.7457	0.00287302	0.000407713	48.7457	0.00631813	0.00108469	48.7457	0.00909043	0.00102165
48.8952	0.000963413	0.000150504	48.896	0.00198263	0.000691075	48.896	0.00290213	0.000490529	48.896	0.0063074	0.00117246	48.896	0.00909775	0.000991652
49.0454	0.000972392	0.000136779	49.0462	0.00198963	0.000561255	49.0462	0.00290361	0.000429278	49.0462	0.00629602	0.0012288	49.0462	0.00903613	0.000841333
49.1956	0.000962332	0.000218492	49.1964	0.0019757	0.000513148	49.1964	0.00285604	0.000641204	49.1964	0.00628394	0.00134381	49.1964	0.00905102	0.000841163
49.3458	0.000983591	0.000291495	49.3466	0.00193673	0.000573335	49.3466	0.00282962	0.000657094	49.3466	0.00628707	0.00135386	49.3466	0.00908555	0.000783942
49.4961	0.00100963	0.000260551	49.4968	0.00193707	0.000588652	49.4968	0.00281909	0.000341475	49.4968	0.00634851	0.00133669	49.4968	0.00909411	0.000613113
49.6463	0.000979643	0.00028414	49.6471	0.0019834	0.000457167	49.6471	0.00286005	0.000419238	49.6471	0.00627527	0.00141765	49.6471	0.00908012	0.000903213
49.7965	0.000977958	0.000324601	49.7973	0.00196782	0.000645038	49.7973	0.00285734	0.000505549	49.7973	0.00626305	0.00141713	49.7973	0.00909478	0.000794569
49.9467	0.000971484	0.000345529	49.9475	0.0019672	0.00060125	49.9475	0.00292613	0.000465371	49.9475	0.00627149	0.00128867	49.9475	0.00913076	0.000922234
50.0969	0.000985241	0.000232046	50.0977	0.0019424	0.00050792	50.0977	0.00288565	0.000548585	50.0977	0.00625491	0.00129738	50.0977	0.00914848	0.000979744
50.2471	0.000990875	0.000300542	50.2479	0.00195619	0.000422728	50.2479	0.00285182	0.000685815	50.2479	0.00622789	0.00118399	50.2479	0.00916699	0.000863953
50.3974	0.000970982	0.000300931	50.3981	0.00200111	0.000538611	50.3981	0.0028049	0.000683831	50.3981	0.00624771	0.0011128	50.3981	0.00919393	0.000750533
50.5476	0.000968275	0.000297798	50.5484	0.0019905	0.000566613	50.5484	0.00282501	0.000552152	50.5484	0.00625029	0.00119026	50.5484	0.00916421	0.000885137
50.6978	0.000974273	0.000345231	50.6986	0.00201481	0.00055749	50.6986	0.00286899	0.00067941	50.6986	0.00627222	0.00124245	50.6986	0.00910152	0.00100074
50.848	0.000949516	0.000358094	50.8488	0.00202674	0.000507076	50.8488	0.00299643	0.00059625	50.8488	0.00626276	0.00118961	50.8488	0.00919078	0.000991361
50.9982	0.000963065	0.000347904	50.999	0.0020114	0.000576162	50.999	0.00279072	0.000633307	50.999	0.00623263	0.00113809	50.999	0.00921128	0.0010002
51.1484	0.000977321	0.000281193	51.1492	0.00202931	0.000639407	51.1492	0.00283873	0.000545332	51.1492	0.00620396	0.00107465	51.1492	0.00922918	0.000860298
51.2986	0.000961286	0.000323377	51.2995	0.00200921	0.000644225	51.2995	0.00292228	0.000474325	51.2995	0.00623926	0.00114996	51.2995	0.00926113	0.00098066
51.4489	0.0009726	0.000367473	51.4497	0.00200384	0.000557085	51.4497	0.00292003	0.000719758	51.4497	0.00623349	0.00121692	51.4497	0.00925909	0.00120723
51.5991	0.000977777	0.000303116	51.5999	0.00198544	0.000561397	51.5999	0.00286066	0.00078447	51.5999	0.00616103	0.00126243	51.5999	0.00924047	0.00132053
51.7493	0.000998127	0.000336895	51.7501	0.00199944	0.000653096	51.7501	0.0028693	0.000551657	51.7501	0.00622634	0.00147166	51.7501	0.00929314	0.00116644
51.8995	0.000967639	0.000346386	51.9003	0.00203043	0.000574306	51.9003	0.00285702	0.000592077	51.9003	0.00622955	0.00127314	51.9003	0.00932353	0.0012452
52.0497	0.00100647	0.000263344	52.0505	0.00201251	0.000564234	52.0505	0.0027916	0.000633779	52.0505	0.0062272	0.00126941	52.0505	0.00930419	0.00108417
52.1999	0.000982364	0.000213387	52.2008	0.00199759	0.000604992	52.2008	0.00277529	0.000780087	52.2008	0.00619423	0.00106743	52.2008	0.00933834	0.00115134
52.3502	0.000968459	0.000244145	52.351	0.00204468	0.000535809	52.351	0.00283305	0.000672873	52.351	0.00621645	0.00120739	52.351	0.00927004	0.00105064
52.5004	0.000972067	0.000305536	52.5012	0.00205585	0.000514401	52.5012	0.0027811	0.0008693	52.5012	0.00618503	0.00121529	52.5012	0.00925781	0.00102705
52.6506	0.000972373	0.000347414	52.6514	0.00202307	0.000617889	52.6514	0.00275388	0.00074152	52.6514	0.00618929	0.00142096	52.6514	0.00922994	0.000979698
52.8008	0.000962983	0.000320406	52.8016	0.00198663	0.000593498	52.8016	0.00276712	0.000633365	52.8016	0.00614654	0.0012605	52.8016	0.00929383	0.00105979
52.951	0.000982987	0.000356712	52.9519	0.00199901	0.000646343	52.9519	0.0028206	0.000513314	52.9519	0.0061788	0.00105858	52.9519	0.00926495	0.00114194
53.1012	0.000983609	0.00031258	53.1021	0.00202622	0.000697929	53.1021	0.00284206	0.00066598	53.1021	0.00621206	0.0012189	53.1021	0.00925143	0.00132375
53.2515	0.000977711	0.000333628	53.2523	0.00203689	0.000618812	53.2523	0.00284945	0.000859329	53.2523	0.00627138	0.00129487	53.2523	0.00920441	0.0011571
53.4017	0.000955721	0.000324177	53.4025	0.00204732	0.000822739	53.4025	0.00284142	0.000659625	53.4025	0.00629111	0.00116526	53.4025	0.00923794	0.000905108
53.5519	0.00097754	0.000376062	53.5527	0.00204511	0.000773966	53.5527	0.00285702	0.00042159	53.5527	0.00630052	0.00111467	53.5527	0.00921605	0.000897639
53.7021	0.000973753	0.000353639	53.7029	0.00209017	0.000814183	53.7029	0.00278379	0.000534775	53.7029	0.00621341	0.00117883	53.7029	0.00919463	0.000917315
53.8523	0.000953298	0.000319779	53.8532	0.00210422	0.000845985	53.8532	0.00289662	0.000598151	53.8532	0.00622354	0.00115602	53.8532	0.00917726	0.000896197
54.0025	0.000979943	0.000382455	54.0034	0.00207082	0.000781932	54.0034	0.00282473	0.000594314	54.0034	0.00625558	0.00124656	54.0034	0.00926613	0.000988895
54.1527	0.000977646	0.000329811	54.1536	0.00208022	0.000663535	54.1536	0.00278922	0.00056041	54.1536	0.00620853	0.00128752	54.1536	0.0092212	0.000869819
54.303	0.00099667	0.000309199	54.3038	0.00204026	0.00082046	54.3038	0.00282192	0.00053316	54.3038	0.00619848	0.00128848	54.3038	0.00922414	0.000961382
54.4532	0.000977793	0.000342269	54.454	0.00206785	0.000638654	54.454	0.00290028	0.000507576	54.454	0.00623417	0.00120227	54.454	0.00919219	0.000890099
54.6034	0.000955693	0.000301932	54.6043	0.00205517	0.000689132	54.6043	0.0029378	0.000651669	54.6043	0.00624589	0.00131145	54.6043	0.00925621	0.000877214
54.7536	0.000997033	0.000312669	54.7545	0.00204078	0.000713013	54.7545	0.00293453	0.000831922	54.7545	0.00620191	0.00117082	54.7545	0.00923762	0.00100109
54.9038	0.000986433	0.000269141	54.9047	0.00206422	0.000827975	54.9047	0.00294089	0.000816533	54.9047	0.00622945	0.00109191	54.9047	0.00921161	0.00104794
55.054	0.000984898	0.000260484	55.0549	0.00205011	0.00101392	55.0549	0.00290598	0.000813072	55.0549	0.00624561	0.00104472	55.0549	0.00917205	0.00110322
55.2043	0.000966341	0.000307925	55.2051	0.00204646	0.000861213	55.2051	0.0028803	0.000771361	55.2051	0.00622656	0.0011276	55.2051	0.00919201	0.000949216
55.3545	0.000978281	0.000367397	55.3553	0.00203315	0.00070495	55.3553	0.00287907	0.000764954	55.3553	0.00619586	0.00105734	55.3553	0.00918592	0.000812962
55.5047	0.000984373	0.000340447	55.5056	0.00199258	0.000857754	55.5056	0.00290733	0.000582041	55.5056	0.00621905	0.001095	55.5056	0.00918855	0.00070891
55.6549	0.000993859	0.000463772	55.6558	0.00203179	0.000827035	55.6558	0.00297486	0.000387554	55.6558	0.00618407	0.00133414	55.6558	0.00918463	0.000790356
55.8051	0.000962188	0.000313397	55.806	0.00204399	0.00081004	55.806	0.00292226	0.000575117	55.806	0.00627012	0.00124983	55.806	0.00917165	0.000674657
55.9553	0.000972368	0.000383303	55.9562	0.00204634	0.000861092	55.9562	0.00293956	0.000579876	55.9562	0.0062624	0.000987156	55.9562	0.00921342	0.000878555
56.1056	0.00097689	0.000327262	56.1064	0.00204245	0.000751516	56.1064	0.00289807	0.000532021	56.1064	0.00621032	0.00126726	56.1064	0.00922448	0.000834733
56.2558	0.000987738	0.000294123	56.2567	0.0019974	0.000863716	56.2567	0.00284017	0.00067874	56.2567	0.00618301	0.00126331	56.2567	0.00916984	0.000863341
56.406	0.00100861	0.000352591	56.4069	0.00202714	0.000640899	56.4069	0.00281468	0.000672937	56.4069	0.00617216	0.00127057	56.4069	0.00910176	0.000893619
56.5562	0.00102682	0.000386871	56.5571	0.00202531	0.000760142	56.5571	0.00280128	0.000647018	56.5571	0.00620912	0.00134253	56.5571	0.00908691	0.000758078
56.7064	0.00101281	0.000261079	56.7073	0.00203998	0.000684833	56.7073	0.0027487	0.000516177	56.7073	0.00622784	0.00139219	56.7073	0.00909452	0.000679867
56.8566	0.00101835	0.000148582	56.8575	0.0020027	0.000748458	56.8575	0.00268199	0.000242374	56.8575	0.00614817	0.00140581	56.8575	0.00912456	0.000901689
57.0068	0.00101465	0.000224339	57.0077	0.00204505	0.000567252	57.0077	0.00272159	0.000289486	57.0077	0.00620525	0.00122942	57.0077	0.00909992	0.000983888
57.1571	0.000983173	0.00021854	57.158	0.00201746	0.000679183	57.158	0.0027329	0.000356792	57.158	0.00620122	0.00130683	57.158	0.00907592	0.0008731
57.3073	0.000977552	0.000249233	57.3082	0.00201505	0.000673013	57.3082	0.00271731	0.000404266	57.3082	0.00621004	0.00141219	57.3082	0.00907236	0.000839992
57.4575	0.000975291	0.000356965	57.4584	0.00202064	0.000716913	57.4584	0.00277331	0.000615997	57.4584	0.00621677	0.00123427	57.4584	0.00913064	0.00091087
57.6077	0.00100697	0.000354679	57.6086	0.00197386	0.0006932	57.6086	0.00276814	0.000726959	57.6086	0.00616493	0.00136525	57.6086	0.00908889	0.000965504
57.7579	0.00100663	0.000398735	57.7588	0.00199497	0.000684124	57.7588	0.00280674	0.000556112	57.7588	0.00617724	0.00155373	57.7588	0.00898485	0.000829363
57.9081	0.00102239	0.00034787	57.909	0.00199188	0.000713531	57.909	0.00274072	0.000249985	57.909	0.00617061	0.00137121	57.909	0.00897138	0.000610811
58.0584	0.00100577	0.000394102	58.0593	0.00199053	0.000591345	58.0593	0.00276122	0.000292575	58.0593	0.00616858	0.00147839	58.0593	0.00898627	0.000728744
58.2086	0.000990836	0.000324209	58.2095	0.00199056	0.000661105	58.2095	0.00279089	0.000436289	58.2095	0.00620212	0.00153785	58.2095	0.0089455	0.000918129
58.3588	0.000985058	0.000367975	58.3597	0.00201941	0.000751201	58.3597	0.00277857	0.000317917	58.3597	0.00620697	0.00162693	58.3597	0.00897662	0.000875565
58.509	0.00100064	0.000339176	58.5099	0.00202777	0.000678649	58.5099	0.002805	0.000510708	58.5099	0.0061934	0.00153783	58.5099	0.00900069	0.000957431
58.6592	0.000996439	0.00033525	58.6601	0.00204123	0.000834062	58.6601	0.00283008	0.000501838	58.6601	0.00615294	0.00165565	58.6601	0.00895892	0.000993066
58.8094	0.000995887	0.000347098	58.8104	0.00201886	0.000791305	58.8104	0.00287592	0.000320479	58.8104	0.00613749	0.00165071	58.8104	0.00902511	0.00106895
58.9596	0.000993652	0.000274549	58.9606	0.0020082	0.00074611	58.9606	0.00289299	0.000282532	58.9606	0.00615021	0.00148865	58.9606	0.00906838	0.00107629
59.1099	0.000990022	0.000286786	59.1108	0.00195581	0.000655241	59.1108	0.00292408	0.000574851	59.1108	0.0061689	0.00136096	59.1108	0.00903683	0.00130585
59.2601	0.000997647	0.00027396	59.261	0.00201029	0.00079612	59.261	0.00291956	0.000456679	59.261	0.00618686	0.00161325	59.261	0.00904145	0.00133822
59.4103	0.000960152	0.000280384	59.4112	0.00204645	0.000696182	59.4112	0.0028987	0.000601587	59.4112	0.00610758	0.0016249	59.4112	0.00907022	0.00112831
59.5605	0.00098456	0.000211317	59.5614	0.00200824	0.000694173	59.5614	0.00291531	0.000525183	59.5614	0.00614174	0.00153532	59.5614	0.00907044	0.0010295
59.7107	0.000985647	0.000256628	59.7117	0.00199549	0.000634983	59.7117	0.00287664	0.000700818	59.7117	0.00615949	0.00166894	59.7117	0.00905619	0.00123596
59.8609	0.000979186	0.000148679	59.8619	0.00201357	0.00059358	59.8619	0.00286487	0.000461431	59.8619	0.00615557	0.00171085	59.8619	0.00906825	0.00126267
60.0112	0.000995916	0.000284353	60.0121	0.00202377	0.000649352	60.0121	0.00284031	0.000488615	60.0121	0.00616193	0.00172456	60.0121	0.00903645	0.00112996
60.1614	0.000982904	0.000343036	60.1623	0.00202052	0.000809083	60.1623	0.00287134	0.000783339	60.1623	0.00612978	0.00160145	60.1623	0.00910718	0.00114298
60.3116	0.000993209	0.00035536	60.3125	0.00199508	0.000795959	60.3125	0.00284153	0.000756728	60.3125	0.00612688	0.00152903	60.3125	0.00914392	0.00125563
60.4618	0.000983089	0.000398623	60.4628	0.00200183	0.000837439	60.4628	0.00288755	0.00093488	60.4628	0.00613848	0.00159703	60.4628	0.00917056	0.00106384
60.612	0.000978955	0.000370806	60.613	0.00202558	0.00093076	60.613	0.00296505	0.000683995	60.613	0.00612281	0.00165085	60.613	0.00911995	0.00118985
60.7622	0.000979216	0.000359172	60.7632	0.0020119	0.000869518	60.7632	0.00298604	0.000703621	60.7632	0.00613411	0.00150679	60.7632	0.00914934	0.00127363
60.9125	0.000985135	0.000385858	60.9134	0.00196935	0.000791031	60.9134	0.00294302	0.00064492	60.9134	0.00615157	0.00146932	60.9134	0.00915676	0.00122351
61.0627	0.000983447	0.000393112	61.0636	0.00199542	0.000911829	61.0636	0.00288784	0.000574335	61.0636	0.00611709	0.00158969	61.0636	0.00917889	0.00116609
61.2129	0.000964816	0.00028606	61.2138	0.00202814	0.000837289	61.2138	0.00296345	0.000688724	61.2138	0.00616519	0.00158018	61.2138	0.00917568	0.00115811
61.3631	0.000959703	0.000324259	61.3641	0.00202029	0.000806843	61.3641	0.00294756	0.000783803	61.3641	0.0061674	0.00155669	61.3641	0.00913887	0.000979416
61.5133	0.000975037	0.000330107	61.5143	0.00205085	0.00102354	61.5143	0.00293169	0.000689919	61.5143	0.00613215	0.00155716	61.5143	0.00909974	0.000949986
61.6635	0.000961099	0.000379349	61.6645	0.00207461	0.000890769	61.6645	0.00289864	0.000734057	61.6645	0.00613635	0.0016647	61.6645	0.00904369	0.00097057
61.8137	0.00095952	0.000432657	61.8147	0.00208828	0.000881338	61.8147	0.00291742	0.000766201	61.8147	0.00606234	0.00181412	61.8147	0.0091086	0.00105591
61.964	0.00097537	0.000391447	61.9649	0.0020758	0.000870167	61.9649	0.00284886	0.000667032	61.9649	0.00611282	0.00177949	61.9649	0.00904709	0.00109834
62.1142	0.00100288	0.000306402	62.1152	0.00206723	0.000819902	62.1152	0.00286784	0.000712644	62.1152	0.00614375	0.00185669	62.1152	0.00898434	0.00135616
62.2644	0.000990536	0.00040639	62.2654	0.00205342	0.000728002	62.2654	0.00287992	0.000785428	62.2654	0.00613474	0.00179651	62.2654	0.00904177	0.00145404
62.4146	0.00104917	0.00056768	62.4156	0.00202013	0.000719777	62.4156	0.00279831	0.000774151	62.4156	0.00611846	0.00172416	62.4156	0.00908983	0.00160099
62.5648	0.000976156	0.00048812	62.5658	0.00201899	0.000755787	62.5658	0.00279471	0.000621076	62.5658	0.00610902	0.00176785	62.5658	0.00903232	0.00140875
62.715	0.000999322	0.000466695	62.716	0.00203724	0.000693917	62.716	0.00290572	0.000650407	62.716	0.00610867	0.00167049	62.716	0.00905906	0.00135506
62.8653	0.00098262	0.000473473	62.8662	0.00199457	0.000774652	62.8662	0.00288077	0.000792847	62.8662	0.00608326	0.00173605	62.8662	0.009026	0.00136093
63.0155	0.00100125	0.000498297	63.0165	0.00201162	0.000821064	63.0165	0.00282926	0.000850921	63.0165	0.00603635	0.00159491	63.0165	0.00901119	0.00120741
63.1657	0.000979754	0.000513803	63.1667	0.00200132	0.000906971	63.1667	0.00283258	0.000731433	63.1667	0.0060986	0.00165554	63.1667	0.00902062	0.00126173
63.3159	0.000978653	0.00047276	63.3169	0.00198268	0.000862202	63.3169	0.00289623	0.000523604	63.3169	0.00603954	0.00184961	63.3169	0.00902122	0.00144091
63.4661	0.000961903	0.000446167	63.4671	0.00196198	0.000800809	63.4671	0.00293112	0.000544432	63.4671	0.00602708	0.00173636	63.4671	0.00904888	0.00152185
63.6163	0.000973251	0.000450571	63.6173	0.00193812	0.000757513	63.6173	0.00286032	0.000818625	63.6173	0.00601162	0.00174051	63.6173	0.00904274	0.00168533
63.7665	0.000996339	0.000503255	63.7676	0.00194159	0.000719508	63.7676	0.00282128	0.00109486	63.7676	0.00598798	0.00177308	63.7676	0.00902598	0.00162092
63.9168	0.00100649	0.000491358	63.9178	0.00191804	0.000826163	63.9178	0.00277827	0.0010429	63.9178	0.00598812	0.00167131	63.9178	0.00894065	0.00172652
64.067	0.000939773	0.000378463	64.068	0.00189978	0.000780784	64.068	0.00273145	0.000946898	64.068	0.00591772	0.00157025	64.068	0.00883172	0.0017337
64.2172	0.000945589	0.000297869	64.2182	0.00191317	0.000768767	64.2182	0.00269344	0.000766678	64.2182	0.00587963	0.0015592	64.2182	0.00872189	0.00172967
64.3674	0.000929639	0.000334999	64.3684	0.00192718	0.000654536	64.3684	0.0026774	0.00062885	64.3684	0.00577456	0.00153331	64.3684	0.00864294	0.00185042
64.5176	0.000926922	0.000350737	64.5186	0.00188584	0.000785191	64.5186	0.00268968	0.000787677	64.5186	0.00570943	0.00167849	64.5186	0.00854453	0.00184843
64.6678	0.000925698	0.000499405	64.6689	0.00188158	0.000730126	64.6689	0.00261767	0.000976505	64.6689	0.00560279	0.00152287	64.6689	0.00849973	0.00185754
64.8181	0.000883288	0.000525927	64.8191	0.00184248	0.000809094	64.8191	0.00258215	0.000774906	64.8191	0.00554891	0.00172021	64.8191	0.00841852	0.00185985
64.9683	0.000877612	0.000490302	64.9693	0.00181932	0.000813923	64.9693	0.00259618	0.000788275	64.9693	0.00553912	0.001712	64.9693	0.00834447	0.00185757
65.1185	0.000693825	0.000378876	65.1195	0.00144563	0.000658397	65.1195	0.00206213	0.000523244	65.1195	0.00451833	0.00136776	65.1195	0.0067185	0.00131871
65.2687	0.000331216	0.00016021	65.2697	0.000710069	0.000265371	65.2697	0.00102051	0.000247153	65.2697	0.00210987	0.000484614	65.2697	0.00315505	0.000455149
65.4189	8.98542e-05	2.88295e-05	65.42	0.000202225	9.79219e-05	65.42	0.000256658	7.13363e-05	65.42	0.000569991	0.000141759	65.42	0.000829813	0.000106224
65.5691	1.17216e-05	5.39091e-06	65.5702	2.95201e-05	2.46559e-05	65.5702	3.90453e-05	2.10424e-05	65.5702	8.06675e-05	3.74437e-05	65.5702	0.000126163	1.84281e-05
65.7194	8.38165e-07	3.12012e-06	65.7204	3.03911e-06	2.65342e-06	65.7204	1.567e-06	3.49568e-06	65.7204	5.47323e-06	4.44982e-06	65.7204	1.09191e-05	1.97975e-05

## Sheet: B, vapor, 1.0
fluid component density profiles ρBv(y), and uncertainty ΔρBv(y) for:
eAB / ef = 1.0
component B
vapor side
The component density profiles are indicated with the bulk vapor component concentration xA''
xA'' =	0.079 mol mol-1		xA'' =	0.154 mol mol-1		xA'' =	0.227 mol mol-1		xA'' =	0.508 mol mol-1		xA'' =	0.750 mol mol-1
y / σ	ρBv(y) / σ-3	ΔρBv(y) / σ-3	y / σ	ρBv(y) / σ-3	ΔρBv(y) / σ-3	y / σ	ρBv(y) / σ-3	ΔρBv(y) / σ-3	y / σ	ρBv(y) / σ-3	ΔρBv(y) / σ-3	y / σ	ρBv(y) / σ-3	ΔρBv(y) / σ-3
4.88201	0	0	4.88209	0	0	4.88209	0	0	4.88209	0	0	4.88209	0	0
5.03222	0	0	5.0323	0	0	5.0323	0	0	5.0323	0	0	5.0323	0	0
5.18244	2.75481e-08	1.65289e-07	5.18252	2.05558e-08	1.23335e-07	5.18252	0	0	5.18252	5.9862e-08	1.25627e-07	5.18252	4.09824e-08	1.67896e-07
5.33266	0.000268475	3.21944e-05	5.33274	0.000341544	5.5995e-05	5.33274	0.000435809	0.000120397	5.33274	0.00129312	6.15219e-05	5.33274	0.000514009	3.79813e-05
5.48287	0.0106063	0.00169362	5.48296	0.0128144	0.00181317	5.48296	0.0155823	0.00169942	5.48296	0.033173	0.00102071	5.48296	0.0125602	0.000947361
5.63309	0.0473866	0.00798453	5.63318	0.0547769	0.00697566	5.63318	0.0619242	0.00612098	5.63318	0.0803215	0.00316233	5.63318	0.02788	0.00188052
5.7833	0.0576777	0.0104224	5.78339	0.0649561	0.00823497	5.78339	0.0701922	0.0062968	5.78339	0.0619657	0.0025956	5.78339	0.0201574	0.00140654
5.93352	0.0394355	0.00615816	5.93361	0.0441028	0.00537258	5.93361	0.0481692	0.00562912	5.93361	0.0393985	0.00173369	5.93361	0.0126928	0.000873649
6.08373	0.0276982	0.00457276	6.08383	0.0314176	0.00452031	6.08383	0.0353368	0.00490912	6.08383	0.0352584	0.00134872	6.08383	0.0117656	0.00083857
6.23395	0.0223409	0.00305345	6.23405	0.0260777	0.00385236	6.23405	0.0309912	0.00456181	6.23405	0.0747657	0.00133108	6.23405	0.032048	0.000437515
6.38417	0.0201499	0.00349387	6.38427	0.0249088	0.00369523	6.38427	0.0330919	0.00557416	6.38427	0.338966	0.0118606	6.38427	0.178141	0.00916374
6.53438	0.0197341	0.00305385	6.53448	0.026313	0.00419281	6.53448	0.0392827	0.00691191	6.53448	0.662408	0.0183169	6.53448	0.341304	0.0145936
6.6846	0.0191232	0.00313699	6.6847	0.0258089	0.00381775	6.6847	0.0387228	0.00693865	6.6847	0.53575	0.0104342	6.6847	0.25953	0.00840004
6.83481	0.0176334	0.00304749	6.83492	0.0220457	0.00367516	6.83492	0.030102	0.0059208	6.83492	0.302588	0.00691144	6.83492	0.14045	0.00323819
6.98503	0.0159248	0.00246579	6.98514	0.0182795	0.0029536	6.98514	0.0222178	0.00350747	6.98514	0.198693	0.00502775	6.98514	0.0921237	0.00216857
7.13524	0.0147084	0.002478	7.13536	0.0156737	0.002504	7.13536	0.017658	0.00282861	7.13536	0.207149	0.00166451	7.13536	0.102794	0.00276891
7.28546	0.0140524	0.00242373	7.28557	0.0143689	0.00249329	7.28557	0.0153996	0.00244502	7.28557	0.335417	0.00898175	7.28557	0.181065	0.00678153
7.43568	0.0136236	0.0024663	7.43579	0.0134792	0.0020171	7.43579	0.0139052	0.0026223	7.43579	0.497078	0.0141942	7.43579	0.267834	0.00929967
7.58589	0.0133124	0.00202141	7.58601	0.0130238	0.00181253	7.58601	0.0129649	0.00249503	7.58601	0.492981	0.0077848	7.58601	0.25383	0.00609569
7.73611	0.0131048	0.00221869	7.73623	0.0125547	0.00160269	7.73623	0.0121137	0.00228705	7.73623	0.374159	0.00181296	7.73623	0.184908	0.00268395
7.88632	0.0128883	0.00183597	7.88645	0.0121873	0.00139707	7.88645	0.0114077	0.00271925	7.88645	0.283563	0.00306218	7.88645	0.138522	0.00124122
8.03654	0.0127956	0.00151534	8.03666	0.011925	0.00123357	8.03666	0.0109723	0.00234021	8.03666	0.259834	0.0028925	8.03666	0.129277	0.0022518
8.18675	0.0127236	0.00151922	8.18688	0.0118389	0.001307	8.18688	0.0108017	0.00197747	8.18688	0.296323	0.00600951	8.18688	0.153304	0.00393501
8.33697	0.0125992	0.00131394	8.3371	0.0116211	0.00118387	8.3371	0.0106006	0.00177666	8.3371	0.357678	0.0103003	8.3371	0.187848	0.00655316
8.48719	0.0126194	0.00115569	8.48732	0.011496	0.00108912	8.48732	0.0105153	0.00194522	8.48732	0.374185	0.0114146	8.48732	0.193366	0.00651777
8.6374	0.0126147	0.00102961	8.63754	0.0115484	0.00126296	8.63754	0.0104531	0.00193092	8.63754	0.330774	0.00925075	8.63754	0.16718	0.0041601
8.78762	0.0125913	0.00100515	8.78775	0.0114644	0.00140734	8.78775	0.0102779	0.00173974	8.78775	0.274607	0.00749053	8.78775	0.136861	0.0023144
8.93783	0.0126922	0.00145655	8.93797	0.0113946	0.00139181	8.93797	0.0103331	0.00162204	8.93797	0.239451	0.00772759	8.93797	0.119507	0.00256507
9.08805	0.0125427	0.00163094	9.08819	0.0113366	0.00145089	9.08819	0.0101852	0.0015538	9.08819	0.229754	0.00900694	9.08819	0.116136	0.00384021
9.23826	0.0125968	0.0014747	9.23841	0.0114396	0.00149059	9.23841	0.0102379	0.00151431	9.23841	0.233106	0.011735	9.23841	0.119089	0.00454384
9.38848	0.0125972	0.00136229	9.38863	0.0113128	0.00158937	9.38863	0.0102027	0.00138494	9.38863	0.227992	0.0130153	9.38863	0.116282	0.00521609
9.53869	0.0125266	0.00121563	9.53884	0.0112698	0.00174659	9.53884	0.0102808	0.00173614	9.53884	0.204943	0.0119866	9.53884	0.103031	0.00530072
9.68891	0.0125055	0.00114241	9.68906	0.0113108	0.00143157	9.68906	0.0102054	0.00158044	9.68906	0.172633	0.010842	9.68906	0.0858316	0.00407924
9.83913	0.0125933	0.00123128	9.83928	0.0113969	0.00143172	9.83928	0.0102363	0.00133258	9.83928	0.14433	0.0103237	9.83928	0.071219	0.00430626
9.98934	0.0125264	0.00141179	9.9895	0.0113899	0.00119075	9.9895	0.010364	0.00138695	9.9895	0.12371	0.011329	9.9895	0.0610878	0.00474552
10.1396	0.012519	0.00111875	10.1397	0.011357	0.00124912	10.1397	0.0101546	0.000924262	10.1397	0.108952	0.0109561	10.1397	0.0537432	0.00476606
10.2898	0.0124768	0.00125644	10.2899	0.0115417	0.00153816	10.2899	0.010109	0.00106827	10.2899	0.0954058	0.0110566	10.2899	0.046842	0.00411271
10.44	0.0125369	0.00125891	10.4402	0.0115187	0.00170869	10.4402	0.0100501	0.00108692	10.4402	0.0811322	0.0106779	10.4402	0.0394315	0.00397565
10.5902	0.0126009	0.00119791	10.5904	0.0115272	0.00185669	10.5904	0.0100341	0.00124762	10.5904	0.0662182	0.00972432	10.5904	0.0318341	0.00373783
10.7404	0.0126464	0.00130906	10.7406	0.0114903	0.00170832	10.7406	0.00999684	0.000737175	10.7406	0.0531814	0.00876511	10.7406	0.0252706	0.00308978
10.8906	0.0126015	0.00130623	10.8908	0.0115344	0.00197544	10.8908	0.0100077	0.000968684	10.8908	0.042765	0.00737755	10.8908	0.0201188	0.00255348
11.0409	0.012517	0.00129472	11.041	0.0115424	0.00160039	11.041	0.0099426	0.0012214	11.041	0.0346239	0.00642888	11.041	0.0163228	0.00228682
11.1911	0.0125697	0.00103546	11.1912	0.011524	0.00148599	11.1912	0.00975554	0.000901778	11.1912	0.0283518	0.00538068	11.1912	0.0133471	0.00189723
11.3413	0.0125514	0.00108739	11.3415	0.0115786	0.00152135	11.3415	0.00990017	0.00107718	11.3415	0.0231689	0.0043085	11.3415	0.0109428	0.00165055
11.4915	0.0124969	0.00110718	11.4917	0.0115708	0.00167571	11.4917	0.00980149	0.00101847	11.4917	0.0190121	0.00372219	11.4917	0.00891496	0.00128211
11.6417	0.0124862	0.00120681	11.6419	0.0115628	0.00143658	11.6419	0.00983643	0.00151231	11.6419	0.01564	0.00288126	11.6419	0.00740125	0.00108132
11.7919	0.0125754	0.00158441	11.7921	0.0115443	0.00137887	11.7921	0.010059	0.00119617	11.7921	0.0132011	0.00241225	11.7921	0.00627891	0.00090715
11.9421	0.0125648	0.00123115	11.9423	0.0115307	0.00113738	11.9423	0.0100271	0.00108144	11.9423	0.0112504	0.00175803	11.9423	0.00541365	0.000698788
12.0924	0.0124408	0.0012673	12.0926	0.0113732	0.00122871	12.0926	0.0101272	0.00119189	12.0926	0.00988426	0.00139828	12.0926	0.00475394	0.000553283
12.2426	0.0125296	0.00111765	12.2428	0.0113148	0.0014741	12.2428	0.0100345	0.00135061	12.2428	0.00894466	0.00101099	12.2428	0.00429495	0.000453483
12.3928	0.0125791	0.00146512	12.393	0.0113391	0.00146722	12.393	0.00998275	0.00140539	12.393	0.0082258	0.000806951	12.393	0.00399932	0.000395734
12.543	0.0125103	0.00166415	12.5432	0.0113236	0.00137281	12.5432	0.00996415	0.00116581	12.5432	0.00770592	0.000569842	12.5432	0.00377026	0.000321683
12.6932	0.0124469	0.00144806	12.6934	0.011338	0.0013706	12.6934	0.0101339	0.00128024	12.6934	0.0073171	0.000749977	12.6934	0.00356599	0.000208534
12.8434	0.0123896	0.00167648	12.8436	0.0113747	0.0012231	12.8436	0.0100579	0.00106933	12.8436	0.00701056	0.000685529	12.8436	0.00346152	0.000320543
12.9937	0.0124057	0.00129516	12.9939	0.0113689	0.00155765	12.9939	0.0101185	0.00127217	12.9939	0.00684046	0.00048978	12.9939	0.00340913	0.000293516
13.1439	0.0125601	0.00142895	13.1441	0.0113591	0.00153482	13.1441	0.0101359	0.00131473	13.1441	0.00666477	0.000647665	13.1441	0.00336732	0.00049348
13.2941	0.012646	0.00128047	13.2943	0.0113404	0.00150539	13.2943	0.0101423	0.00110556	13.2943	0.00662039	0.00060665	13.2943	0.00334515	0.000351309
13.4443	0.012495	0.00149314	13.4445	0.0113518	0.00154654	13.4445	0.0102072	0.00127355	13.4445	0.00657299	0.000551219	13.4445	0.00326289	0.000303842
13.5945	0.0125712	0.00160874	13.5947	0.0114329	0.00140328	13.5947	0.0100357	0.00127729	13.5947	0.00643546	0.00050863	13.5947	0.00325875	0.000245652
13.7447	0.0125987	0.00164204	13.7449	0.011328	0.00135156	13.7449	0.0100615	0.00118838	13.7449	0.00639592	0.000602391	13.7449	0.00322101	0.000414233
13.8949	0.0125389	0.00213966	13.8952	0.01137	0.00134002	13.8952	0.0099664	0.00128374	13.8952	0.00636831	0.000469485	13.8952	0.00321294	0.000420851
14.0452	0.0125255	0.00204545	14.0454	0.0113308	0.00146512	14.0454	0.010024	0.000899322	14.0454	0.00635136	0.00043492	14.0454	0.00319539	0.000434401
14.1954	0.0125888	0.00186959	14.1956	0.0113607	0.00123978	14.1956	0.0100423	0.00124849	14.1956	0.00634713	0.000433327	14.1956	0.00320452	0.000289422
14.3456	0.0125215	0.00223967	14.3458	0.0114143	0.00110174	14.3458	0.0101667	0.000908313	14.3458	0.0063656	0.000406038	14.3458	0.00316543	0.000329321
14.4958	0.0125067	0.00244532	14.496	0.0113058	0.00129565	14.496	0.0101721	0.00111687	14.496	0.00640839	0.000300663	14.496	0.00322411	0.000466474
14.646	0.0126829	0.00275209	14.6463	0.0113864	0.00120649	14.6463	0.0100524	0.00104998	14.6463	0.00639116	0.000394518	14.6463	0.00322964	0.000460307
14.7962	0.012515	0.00223009	14.7965	0.0113164	0.00139618	14.7965	0.00992762	0.00089723	14.7965	0.00635715	0.000514792	14.7965	0.00320061	0.000415545
14.9465	0.012507	0.00199988	14.9467	0.0113473	0.00125031	14.9467	0.0100146	0.000884013	14.9467	0.00635261	0.000441784	14.9467	0.00324303	0.000284644
15.0967	0.0125614	0.00181765	15.0969	0.011416	0.00113915	15.0969	0.00995974	0.0013792	15.0969	0.00637503	0.000384252	15.0969	0.00325531	0.000303935
15.2469	0.0125754	0.00208288	15.2471	0.0114416	0.00117233	15.2471	0.0101164	0.000906208	15.2471	0.00633108	0.000366514	15.2471	0.00324537	0.000281567
15.3971	0.0125182	0.00209705	15.3973	0.0114594	0.000673476	15.3973	0.0102131	0.00136502	15.3973	0.00635243	0.000437363	15.3973	0.00323741	0.000134901
15.5473	0.0124634	0.00202501	15.5476	0.0113989	0.0011366	15.5476	0.0100698	0.00117474	15.5476	0.00635571	0.000302366	15.5476	0.00325652	0.000141051
15.6975	0.0123734	0.00190527	15.6978	0.0113549	0.00101912	15.6978	0.010027	0.00110828	15.6978	0.00634439	0.000485	15.6978	0.0032265	0.00015708
15.8478	0.0125167	0.00173283	15.848	0.0114392	0.00117307	15.848	0.0100374	0.000938531	15.848	0.00641304	0.000511076	15.848	0.00323434	0.000170992
15.998	0.0125308	0.00188264	15.9982	0.0113815	0.00125071	15.9982	0.0101669	0.00103543	15.9982	0.00639444	0.00049041	15.9982	0.00324853	0.000306559
16.1482	0.0124585	0.00180297	16.1484	0.0113713	0.00132653	16.1484	0.00995934	0.000922516	16.1484	0.00636302	0.000444647	16.1484	0.00325193	0.00014586
16.2984	0.0125931	0.00152725	16.2987	0.0113734	0.00133838	16.2987	0.0100311	0.00140551	16.2987	0.00631036	0.000391453	16.2987	0.00325198	0.000197092
16.4486	0.0125622	0.00138983	16.4489	0.011443	0.00129223	16.4489	0.0101208	0.00111859	16.4489	0.00632432	0.000500613	16.4489	0.00322648	0.000145624
16.5988	0.0126369	0.00149893	16.5991	0.0113856	0.00150576	16.5991	0.0102	0.00130243	16.5991	0.00630324	0.000416646	16.5991	0.00322096	0.000202188
16.749	0.0125116	0.00162516	16.7493	0.0113867	0.00131717	16.7493	0.010045	0.00174931	16.7493	0.00631437	0.000370567	16.7493	0.00320169	0.000261882
16.8993	0.0125088	0.001375	16.8995	0.0114187	0.00133957	16.8995	0.0101203	0.0016221	16.8995	0.0062997	0.000443742	16.8995	0.00319277	0.00032286
17.0495	0.0124895	0.00155123	17.0497	0.0112988	0.00138382	17.0497	0.0101488	0.00110242	17.0497	0.00628372	0.000299255	17.0497	0.00319929	0.000347124
17.1997	0.0124299	0.00127969	17.2	0.0113821	0.00127998	17.2	0.010139	0.00139018	17.2	0.00630653	0.0004783	17.2	0.00317858	0.000408538
17.3499	0.0124613	0.00131657	17.3502	0.0114436	0.00102549	17.3502	0.0101609	0.000942993	17.3502	0.0062868	0.000479582	17.3502	0.00318248	0.000315149
17.5001	0.0124954	0.00106259	17.5004	0.0114552	0.0008152	17.5004	0.010067	0.000759832	17.5004	0.00628195	0.000446281	17.5004	0.00318852	0.00027125
17.6503	0.0125509	0.0013242	17.6506	0.0114685	0.00109988	17.6506	0.0101836	0.00120641	17.6506	0.00627891	0.000303022	17.6506	0.00317101	0.000342812
17.8006	0.0124738	0.00135483	17.8008	0.0113783	0.000980328	17.8008	0.010065	0.00133849	17.8008	0.00630072	0.000489833	17.8008	0.00316338	0.000298417
17.9508	0.0124274	0.00149386	17.9511	0.0112558	0.00119546	17.9511	0.0101493	0.00158075	17.9511	0.00627268	0.000460345	17.9511	0.00319485	0.000251429
18.101	0.0124214	0.00167328	18.1013	0.011292	0.000987757	18.1013	0.010034	0.0014011	18.1013	0.00627593	0.000544989	18.1013	0.00321824	0.000388925
18.2512	0.0124068	0.00142516	18.2515	0.0112825	0.000993001	18.2515	0.010024	0.00125918	18.2515	0.00629606	0.00046249	18.2515	0.00320316	0.000240301
18.4014	0.0123816	0.00147529	18.4017	0.0112927	0.000837263	18.4017	0.0099962	0.00146743	18.4017	0.00627524	0.000431752	18.4017	0.00319195	0.000310026
18.5516	0.0124233	0.00132347	18.5519	0.0113301	0.000791339	18.5519	0.0100519	0.00127992	18.5519	0.00634165	0.000236936	18.5519	0.00317669	0.000417984
18.7019	0.0124139	0.00162397	18.7021	0.0113082	0.000921104	18.7021	0.0100345	0.00114599	18.7021	0.00630341	0.000489549	18.7021	0.0031933	0.00030365
18.8521	0.0123931	0.00171034	18.8524	0.0113369	0.00125629	18.8524	0.00991947	0.00126361	18.8524	0.00625434	0.000378633	18.8524	0.00316953	0.000421738
19.0023	0.0124499	0.00174155	19.0026	0.0113128	0.00127929	19.0026	0.00988265	0.0012455	19.0026	0.00624046	0.000343522	19.0026	0.00320398	0.00034573
19.1525	0.012433	0.00184691	19.1528	0.0113227	0.00122199	19.1528	0.0100097	0.000973019	19.1528	0.00633915	0.000389015	19.1528	0.00322994	0.000396796
19.3027	0.0125047	0.00140231	19.303	0.0113895	0.00100864	19.303	0.0101727	0.00117267	19.303	0.0062888	0.000370893	19.303	0.00321387	0.000408257
19.4529	0.0124437	0.0015437	19.4532	0.0113671	0.000879452	19.4532	0.0100601	0.00199915	19.4532	0.00626878	0.000391933	19.4532	0.00318755	0.000363937
19.6031	0.0123641	0.00143458	19.6035	0.0112943	0.000993211	19.6035	0.0100073	0.00157486	19.6035	0.00628377	0.000493001	19.6035	0.00316448	0.000424934
19.7534	0.0123302	0.00160474	19.7537	0.0112926	0.000761397	19.7537	0.010109	0.00110725	19.7537	0.00632834	0.000555526	19.7537	0.00318681	0.000430683
19.9036	0.0123356	0.0016063	19.9039	0.011304	0.00122441	19.9039	0.010151	0.000976129	19.9039	0.00630481	0.000414195	19.9039	0.00317882	0.00049652
20.0538	0.012275	0.00150064	20.0541	0.0113597	0.00115252	20.0541	0.0102049	0.000511038	20.0541	0.00635252	0.000518107	20.0541	0.00320302	0.000439061
20.204	0.0122673	0.0012903	20.2043	0.01143	0.00108292	20.2043	0.0101231	0.000883273	20.2043	0.00636235	0.000338474	20.2043	0.0032082	0.000367566
20.3542	0.0124937	0.00135652	20.3545	0.0114067	0.0013789	20.3545	0.0101887	0.00084446	20.3545	0.00633061	0.000287678	20.3545	0.00316644	0.000371048
20.5044	0.0124093	0.00162032	20.5048	0.0112966	0.00107076	20.5048	0.0101981	0.00104644	20.5048	0.00633894	0.000485114	20.5048	0.00316667	0.000316042
20.6547	0.0124976	0.00123518	20.655	0.0113249	0.000989293	20.655	0.0101134	0.000838583	20.655	0.00636521	0.000557578	20.655	0.00322169	0.000371772
20.8049	0.0124889	0.00135611	20.8052	0.0114064	0.00110281	20.8052	0.0100922	0.000914271	20.8052	0.00636183	0.000466318	20.8052	0.0031747	0.000445186
20.9551	0.0123778	0.00136145	20.9554	0.0113753	0.00128022	20.9554	0.0101074	0.0011502	20.9554	0.00640062	0.000441195	20.9554	0.00320225	0.000379108
21.1053	0.0123675	0.00109681	21.1056	0.0113362	0.00109381	21.1056	0.0101467	0.00120052	21.1056	0.00642611	0.000406297	21.1056	0.00317472	0.000338634
21.2555	0.0123224	0.00126977	21.2559	0.0113601	0.00115501	21.2559	0.0102092	0.000904947	21.2559	0.00641421	0.000349887	21.2559	0.00317955	0.000277944
21.4057	0.0123064	0.00109164	21.4061	0.0114469	0.00116788	21.4061	0.0102367	0.000520522	21.4061	0.00639391	0.000324109	21.4061	0.00318716	0.000263632
21.5559	0.0123315	0.00113503	21.5563	0.0113922	0.00137904	21.5563	0.0100062	0.000751	21.5563	0.00640964	0.000356285	21.5563	0.00316704	0.00020272
21.7062	0.0125535	0.00100861	21.7065	0.0113328	0.00121011	21.7065	0.0100226	0.00136608	21.7065	0.00641403	0.000351562	21.7065	0.00317548	0.000313957
21.8564	0.0124132	0.00103739	21.8567	0.0113256	0.00118179	21.8567	0.00999658	0.00126647	21.8567	0.0064464	0.000422065	21.8567	0.00317381	0.000276373
22.0066	0.0123326	0.00092367	22.0069	0.0113552	0.00128734	22.0069	0.0100661	0.00161767	22.0069	0.00642937	0.000273936	22.0069	0.00322411	0.00036337
22.1568	0.0123695	0.00117636	22.1572	0.0113821	0.00137474	22.1572	0.010044	0.0015457	22.1572	0.00645412	0.000371776	22.1572	0.00319704	0.000405139
22.307	0.0125442	0.000742351	22.3074	0.0113732	0.00145491	22.3074	0.0100787	0.00144174	22.3074	0.00649044	0.000262184	22.3074	0.00316868	0.000317641
22.4572	0.0124791	0.000791452	22.4576	0.0115428	0.00146366	22.4576	0.0101497	0.00142211	22.4576	0.00645867	0.000296401	22.4576	0.00315679	0.000281262
22.6075	0.0123672	0.00100754	22.6078	0.0115839	0.000943242	22.6078	0.010104	0.00119492	22.6078	0.00644045	0.000381768	22.6078	0.00316377	0.000294625
22.7577	0.0123079	0.000960327	22.758	0.0114744	0.00104584	22.758	0.0100188	0.00119062	22.758	0.00642297	0.000355493	22.758	0.00319174	0.000331508
22.9079	0.0123466	0.00101672	22.9082	0.0114227	0.00115655	22.9082	0.0101246	0.00103342	22.9082	0.00644978	0.000266899	22.9082	0.0032054	0.000262052
23.0581	0.0123666	0.00063671	23.0585	0.0113109	0.00105599	23.0585	0.0102274	0.0013061	23.0585	0.00645301	0.0004314	23.0585	0.00324046	0.000355259
23.2083	0.0123308	0.000792626	23.2087	0.011323	0.000942738	23.2087	0.0101548	0.00107868	23.2087	0.00643045	0.000399633	23.2087	0.00319845	0.000368961
23.3585	0.0122427	0.000916856	23.3589	0.0112486	0.00132038	23.3589	0.0103182	0.000767634	23.3589	0.00646177	0.000306806	23.3589	0.00318864	0.000306676
23.5088	0.0122307	0.00106797	23.5091	0.0112761	0.00150615	23.5091	0.010189	0.000883961	23.5091	0.00644412	0.000378494	23.5091	0.00318867	0.000253983
23.659	0.0121262	0.000864175	23.6593	0.0112557	0.00144159	23.6593	0.0103289	0.00103716	23.6593	0.00643855	0.000263871	23.6593	0.00322283	0.000268694
23.8092	0.0121404	0.00057702	23.8096	0.0112315	0.00118709	23.8096	0.0103977	0.000974523	23.8096	0.00639914	0.00037844	23.8096	0.00322194	0.000284215
23.9594	0.012207	0.000761257	23.9598	0.0112892	0.00134448	23.9598	0.01032	0.000714409	23.9598	0.00642214	0.000466704	23.9598	0.00321533	0.000253983
24.1096	0.0123324	0.000735525	24.11	0.0112637	0.00125228	24.11	0.010223	0.000692337	24.11	0.00642119	0.000441119	24.11	0.00323322	0.000304409
24.2598	0.0122264	0.001111	24.2602	0.0112331	0.00120725	24.2602	0.0101087	0.000858526	24.2602	0.00643314	0.000365252	24.2602	0.0032508	0.000379627
24.41	0.0123486	0.00113619	24.4104	0.0112586	0.00143069	24.4104	0.0101734	0.000400906	24.4104	0.00639878	0.000424544	24.4104	0.0032346	0.000279391
24.5603	0.012336	0.00115623	24.5606	0.0113484	0.00118623	24.5606	0.0101889	0.000535261	24.5606	0.00643384	0.000435543	24.5606	0.00318861	0.000338889
24.7105	0.0123338	0.00084216	24.7109	0.0113861	0.00105915	24.7109	0.0100984	0.000332624	24.7109	0.0064061	0.000196955	24.7109	0.00321688	0.000414647
24.8607	0.012333	0.00074277	24.8611	0.0114112	0.00111404	24.8611	0.0102368	0.000351298	24.8611	0.00638824	0.000357535	24.8611	0.00321122	0.00031151
25.0109	0.0122753	0.000857482	25.0113	0.0113905	0.000997514	25.0113	0.0101916	0.00030108	25.0113	0.00636975	0.000359954	25.0113	0.00323813	0.000265512
25.1611	0.0122464	0.000810989	25.1615	0.0115419	0.00131723	25.1615	0.0102945	0.000601735	25.1615	0.00637346	0.000217782	25.1615	0.00324086	0.000316538
25.3113	0.0121961	0.000704913	25.3117	0.0114724	0.000983905	25.3117	0.0103292	0.000574272	25.3117	0.00640456	0.000202913	25.3117	0.003204	0.00028831
25.4616	0.012242	0.000657135	25.462	0.0115203	0.000800386	25.462	0.0102683	0.00080843	25.462	0.00634684	0.000433856	25.462	0.00318926	0.000336756
25.6118	0.012294	0.00065322	25.6122	0.0114817	0.000827275	25.6122	0.0102275	0.000863315	25.6122	0.00637558	0.000323844	25.6122	0.00322685	0.000323661
25.762	0.0122849	0.000621549	25.7624	0.0114747	0.00105803	25.7624	0.0101291	0.00115219	25.7624	0.00630645	0.000439822	25.7624	0.00321821	0.000393011
25.9122	0.0122877	0.000726675	25.9126	0.0112493	0.00118196	25.9126	0.0101301	0.000792646	25.9126	0.00633906	0.000260276	25.9126	0.00319179	0.000324032
26.0624	0.012358	0.000873853	26.0628	0.0113724	0.0012822	26.0628	0.0101877	0.000371915	26.0628	0.00634167	0.000348271	26.0628	0.00317695	0.000276638
26.2126	0.012432	0.00105047	26.213	0.0113426	0.000967556	26.213	0.010103	0.000557601	26.213	0.00636456	0.000336616	26.213	0.0032045	0.000263875
26.3628	0.0123961	0.0012062	26.3633	0.0113891	0.000942497	26.3633	0.00998345	0.000825682	26.3633	0.00636307	0.000232651	26.3633	0.0031632	0.000283129
26.5131	0.0124433	0.00111474	26.5135	0.0113668	0.000912396	26.5135	0.0101565	0.000479426	26.5135	0.00634502	0.000387887	26.5135	0.00312792	0.00028895
26.6633	0.0123567	0.00123268	26.6637	0.0112728	0.0011635	26.6637	0.010004	0.000208401	26.6637	0.00628771	0.00029977	26.6637	0.00311313	0.000400552
26.8135	0.0123429	0.00110468	26.8139	0.011259	0.00112754	26.8139	0.0100894	0.00045551	26.8139	0.00624788	0.000137799	26.8139	0.00310701	0.000396445
26.9637	0.0124301	0.001178	26.9641	0.0112371	0.00102845	26.9641	0.0101843	0.00103554	26.9641	0.00622532	0.000104309	26.9641	0.00310756	0.000319082
27.1139	0.0123829	0.000854907	27.1144	0.0112415	0.00103103	27.1144	0.0101735	0.0011192	27.1144	0.00628267	0.000151197	27.1144	0.00316948	0.000322119
27.2641	0.012314	0.000704246	27.2646	0.0112965	0.000945597	27.2646	0.0100885	0.00102566	27.2646	0.00634598	0.000147001	27.2646	0.00315385	0.000296183
27.4144	0.0123634	0.00085723	27.4148	0.011267	0.000996304	27.4148	0.0101234	0.000843194	27.4148	0.00629842	0.000247946	27.4148	0.00313775	0.000287492
27.5646	0.0123403	0.000635643	27.565	0.0112649	0.000912762	27.565	0.0100881	0.000754629	27.565	0.00636264	0.000214744	27.565	0.00315238	0.000252149
27.7148	0.0123427	0.000754763	27.7152	0.0113647	0.00118029	27.7152	0.0100239	0.00104331	27.7152	0.00633798	0.000154694	27.7152	0.00315577	0.000265478
27.865	0.01241	0.000546301	27.8654	0.0113313	0.000935296	27.8654	0.0100475	0.001583	27.8654	0.00636482	0.000274909	27.8654	0.00317735	0.000194078
28.0152	0.0123951	0.000731969	28.0157	0.0111575	0.000924943	28.0157	0.00998752	0.00176677	28.0157	0.00634042	0.000217128	28.0157	0.00316664	0.000207922
28.1654	0.0123062	0.000810321	28.1659	0.0112378	0.00113575	28.1659	0.00994672	0.00139529	28.1659	0.00636058	0.000418234	28.1659	0.00318501	0.000246854
28.3157	0.0123782	0.000706706	28.3161	0.0113274	0.00108206	28.3161	0.00986216	0.00155862	28.3161	0.00634707	0.000258094	28.3161	0.00318813	0.000250366
28.4659	0.0122945	0.000884516	28.4663	0.0112868	0.00117465	28.4663	0.00980614	0.00130244	28.4663	0.00632368	0.000310048	28.4663	0.00321815	0.000218876
28.6161	0.0122643	0.000772341	28.6165	0.0111068	0.000793308	28.6165	0.0100793	0.00123127	28.6165	0.00627395	0.000324447	28.6165	0.00318072	0.000381941
28.7663	0.0123343	0.000557633	28.7668	0.0110656	0.000793546	28.7668	0.0100993	0.00168874	28.7668	0.00633444	0.000368072	28.7668	0.00313076	0.000264283
28.9165	0.0122475	0.00046347	28.917	0.0111331	0.000837361	28.917	0.0100377	0.00194258	28.917	0.00631484	0.000326967	28.917	0.00315046	0.00043009
29.0667	0.0122538	0.000336111	29.0672	0.0111566	0.000628115	29.0672	0.0100131	0.00141791	29.0672	0.00630902	0.000264417	29.0672	0.00315063	0.000310227
29.2169	0.0121808	0.000551365	29.2174	0.011069	0.000620888	29.2174	0.0100549	0.001402	29.2174	0.00626117	0.000419802	29.2174	0.00316306	0.000281143
29.3672	0.012189	0.000548001	29.3676	0.0110654	0.000989469	29.3676	0.01009	0.00122676	29.3676	0.00626951	0.000370071	29.3676	0.0031319	0.000237011
29.5174	0.0121522	0.000583635	29.5178	0.0112034	0.00084025	29.5178	0.0100267	0.00136414	29.5178	0.0062998	0.000355138	29.5178	0.00311305	0.00021697
29.6676	0.0121335	0.000705225	29.6681	0.0111401	0.000752773	29.6681	0.00995802	0.00151816	29.6681	0.00627896	0.000395072	29.6681	0.00315659	0.000209374
29.8178	0.0122889	0.000832675	29.8183	0.0111001	0.000759053	29.8183	0.0101312	0.00134822	29.8183	0.00628459	0.00043091	29.8183	0.00312337	0.000205794
29.968	0.0120888	0.000775567	29.9685	0.0111694	0.000588482	29.9685	0.00999352	0.00118446	29.9685	0.00627387	0.000590473	29.9685	0.00311443	0.000252542
30.1182	0.0121368	0.000758777	30.1187	0.011158	0.000524235	30.1187	0.00996787	0.00121701	30.1187	0.00624426	0.000421633	30.1187	0.00312193	0.000338545
30.2685	0.0121732	0.000504296	30.2689	0.0111195	0.000708612	30.2689	0.0100581	0.00132831	30.2689	0.00625043	0.000562827	30.2689	0.0031601	0.000344816
30.4187	0.0121811	0.000513271	30.4192	0.0111532	0.000431702	30.4192	0.010019	0.00123546	30.4192	0.00618321	0.000623823	30.4192	0.00314068	0.000339921
30.5689	0.0121445	0.000717734	30.5694	0.0110338	0.000299929	30.5694	0.0101436	0.0011584	30.5694	0.00622403	0.00042404	30.5694	0.0031247	0.000300163
30.7191	0.0120922	0.000933665	30.7196	0.0110767	0.000398173	30.7196	0.0101412	0.000991601	30.7196	0.00619528	0.000472244	30.7196	0.00309672	0.000363399
30.8693	0.0120936	0.00100407	30.8698	0.0111357	0.000403668	30.8698	0.0101259	0.00108791	30.8698	0.00620254	0.000405954	30.8698	0.00309793	0.000327675
31.0195	0.0120463	0.000931071	31.02	0.0110216	0.000514723	31.02	0.0102137	0.00148672	31.02	0.00618501	0.000275219	31.02	0.00315598	0.000410856
31.1698	0.0121065	0.000787044	31.1702	0.0111262	0.000515343	31.1702	0.0101938	0.00120673	31.1702	0.00617474	0.000347557	31.1702	0.00311921	0.000380006
31.32	0.0121415	0.00075436	31.3205	0.0110674	0.000448129	31.3205	0.0101691	0.00147081	31.3205	0.00619357	0.000342782	31.3205	0.00311714	0.000311703
31.4702	0.0121543	0.00105348	31.4707	0.0110249	0.000474821	31.4707	0.0101599	0.00125062	31.4707	0.00618299	0.000431191	31.4707	0.00312462	0.000414513
31.6204	0.0122234	0.000971193	31.6209	0.0111021	0.000622763	31.6209	0.0100451	0.00136233	31.6209	0.00617691	0.000357496	31.6209	0.00312626	0.000371759
31.7706	0.0123087	0.000745306	31.7711	0.0110822	0.00063132	31.7711	0.0100161	0.00146479	31.7711	0.00617106	0.000558724	31.7711	0.00313871	0.000419823
31.9208	0.0122323	0.000945545	31.9213	0.011159	0.000798673	31.9213	0.00997197	0.00110009	31.9213	0.00610652	0.000387271	31.9213	0.00314776	0.000480504
32.071	0.0121211	0.000641262	32.0715	0.0111067	0.000536247	32.0715	0.00988198	0.00106304	32.0715	0.00611922	0.000411841	32.0715	0.00315334	0.000320409
32.2213	0.0122123	0.000703497	32.2218	0.0112401	0.000981422	32.2218	0.00991764	0.000998973	32.2218	0.00622717	0.00035295	32.2218	0.00316014	0.00024673
32.3715	0.0121996	0.000488209	32.372	0.011366	0.00122045	32.372	0.00999793	0.00115356	32.372	0.00617909	0.000336279	32.372	0.00315062	0.000343835
32.5217	0.0121715	0.00056845	32.5222	0.0112273	0.000774918	32.5222	0.00993578	0.00071452	32.5222	0.00617296	0.000444605	32.5222	0.00312605	0.000318535
32.6719	0.0120676	0.000585521	32.6724	0.011282	0.000640837	32.6724	0.00970719	0.000973652	32.6724	0.00619739	0.000477104	32.6724	0.00311721	0.000313937
32.8221	0.0120316	0.000865298	32.8226	0.0111543	0.000494138	32.8226	0.00961324	0.000945336	32.8226	0.00615794	0.000415335	32.8226	0.00310113	0.000335177
32.9723	0.0121565	0.00129457	32.9729	0.0112174	0.000687358	32.9729	0.00980742	0.00115504	32.9729	0.00617401	0.000413121	32.9729	0.00313388	0.000326309
33.1226	0.0122125	0.00101239	33.1231	0.0113058	0.000642083	33.1231	0.00994742	0.00102915	33.1231	0.00616719	0.000394494	33.1231	0.00311494	0.000311564
33.2728	0.0121027	0.000890814	33.2733	0.0111996	0.00071686	33.2733	0.00973317	0.000935179	33.2733	0.00620039	0.000361501	33.2733	0.00314825	0.000230173
33.423	0.0120437	0.000945532	33.4235	0.0111378	0.000613865	33.4235	0.00978005	0.000865749	33.4235	0.00614381	0.000411536	33.4235	0.00310328	0.000319068
33.5732	0.0121253	0.000799119	33.5737	0.011108	0.000874127	33.5737	0.00974185	0.00122853	33.5737	0.00621349	0.000541392	33.5737	0.00313258	0.000266722
33.7234	0.0121591	0.00084239	33.7239	0.0111148	0.000629831	33.7239	0.0100013	0.00109134	33.7239	0.00621628	0.00044341	33.7239	0.00311381	0.000242271
33.8736	0.0122605	0.000970107	33.8742	0.0110287	0.000553204	33.8742	0.00995346	0.00102343	33.8742	0.0061663	0.000401491	33.8742	0.00310249	0.000323148
34.0238	0.0122558	0.000908904	34.0244	0.0110865	0.00038943	34.0244	0.00984749	0.00112852	34.0244	0.00618705	0.000292913	34.0244	0.00308429	0.000303707
34.1741	0.0122461	0.00075188	34.1746	0.0111211	0.000648482	34.1746	0.00995608	0.00144015	34.1746	0.00619925	0.000416783	34.1746	0.00310051	0.000294807
34.3243	0.0122975	0.000593764	34.3248	0.0110666	0.000493807	34.3248	0.00976497	0.00108741	34.3248	0.00619378	0.00038569	34.3248	0.0030908	0.000269095
34.4745	0.0122361	0.000525931	34.475	0.011025	0.000330078	34.475	0.00991136	0.0010574	34.475	0.00617313	0.000508859	34.475	0.0031042	0.000332818
34.6247	0.0121792	0.000505019	34.6253	0.0110208	0.000587397	34.6253	0.00991288	0.00101867	34.6253	0.0061725	0.000473392	34.6253	0.00306348	0.000390916
34.7749	0.0121889	0.000391402	34.7755	0.0110691	0.000722891	34.7755	0.00982122	0.00089566	34.7755	0.00617368	0.00047683	34.7755	0.00307075	0.000407561
34.9251	0.0121592	0.000443518	34.9257	0.0109889	0.000703021	34.9257	0.00988838	0.000839552	34.9257	0.00619376	0.000667509	34.9257	0.00311604	0.000427254
35.0754	0.0121035	0.000307395	35.0759	0.0110282	0.000761227	35.0759	0.0100396	0.000448845	35.0759	0.00617252	0.000647277	35.0759	0.00310096	0.000497729
35.2256	0.0121312	0.00066259	35.2261	0.011153	0.000644736	35.2261	0.00997484	0.000631763	35.2261	0.00619284	0.000492661	35.2261	0.00309111	0.000469174
35.3758	0.0120776	0.000803673	35.3763	0.0111324	0.000623086	35.3763	0.00986494	0.000874184	35.3763	0.00620554	0.000464982	35.3763	0.0030765	0.000473943
35.526	0.0121691	0.000656009	35.5266	0.0110893	0.00101202	35.5266	0.00974278	0.000717436	35.5266	0.00623061	0.00044124	35.5266	0.00309824	0.000443132
35.6762	0.0121579	0.000543954	35.6768	0.0110365	0.00116504	35.6768	0.00989395	0.00110841	35.6768	0.00623239	0.000518907	35.6768	0.00310079	0.000386781
35.8264	0.0121991	0.00104527	35.827	0.0110907	0.00103537	35.827	0.00995147	0.0011141	35.827	0.00622678	0.000414242	35.827	0.00313059	0.000421113
35.9767	0.012204	0.00104979	35.9772	0.0112276	0.00104968	35.9772	0.0100396	0.000889471	35.9772	0.00624424	0.000462555	35.9772	0.00312232	0.000410609
36.1269	0.0122467	0.000643191	36.1274	0.0111459	0.000991065	36.1274	0.0101161	0.001404	36.1274	0.0062315	0.000505106	36.1274	0.00312653	0.000426248
36.2771	0.0121482	0.000790086	36.2777	0.0110752	0.000764082	36.2777	0.00994588	0.00116685	36.2777	0.0062234	0.000529497	36.2777	0.00311549	0.000347906
36.4273	0.0120788	0.000655424	36.4279	0.011125	0.000693757	36.4279	0.00991726	0.00115004	36.4279	0.00624941	0.000490406	36.4279	0.00317664	0.000347291
36.5775	0.0121108	0.000836276	36.5781	0.011056	0.000729962	36.5781	0.00992232	0.00102954	36.5781	0.00626512	0.000388537	36.5781	0.00317051	0.000311014
36.7277	0.0121147	0.00041704	36.7283	0.0112085	0.000748663	36.7283	0.00999597	0.00123432	36.7283	0.00618993	0.000316941	36.7283	0.00314524	0.000410198
36.8779	0.0120964	0.00054344	36.8785	0.0111446	0.000456999	36.8785	0.00999512	0.000792812	36.8785	0.00623951	0.000450963	36.8785	0.00313165	0.000457348
37.0282	0.0122185	0.000437911	37.0287	0.0111317	0.000732483	37.0287	0.010113	0.000919977	37.0287	0.00619869	0.000364107	37.0287	0.00316009	0.000397297
37.1784	0.0121099	0.000588683	37.179	0.0111882	0.000594577	37.179	0.0100285	0.000980574	37.179	0.00618331	0.000403785	37.179	0.00317666	0.000415743
37.3286	0.0121526	0.000572908	37.3292	0.0110892	0.000317289	37.3292	0.0101303	0.00123764	37.3292	0.00617961	0.000461941	37.3292	0.00315975	0.000397918
37.4788	0.012105	0.000617013	37.4794	0.0109606	0.000354878	37.4794	0.0102083	0.00190731	37.4794	0.00613482	0.000397139	37.4794	0.00315058	0.000393309
37.629	0.012114	0.00068626	37.6296	0.0110686	0.000524959	37.6296	0.0101654	0.00195618	37.6296	0.00618224	0.000520887	37.6296	0.00316759	0.000390202
37.7792	0.0121676	0.000649871	37.7798	0.0110797	0.000676991	37.7798	0.0100738	0.00162695	37.7798	0.00619551	0.00039477	37.7798	0.00314992	0.000264421
37.9295	0.0120858	0.000508852	37.9301	0.0110164	0.00081424	37.9301	0.00999739	0.00111595	37.9301	0.00613196	0.000450297	37.9301	0.00315756	0.000305653
38.0797	0.0121163	0.000672577	38.0803	0.0109897	0.00055898	38.0803	0.0100027	0.000879953	38.0803	0.0061246	0.000531243	38.0803	0.00317915	0.000305219
38.2299	0.0122415	0.00085245	38.2305	0.0109952	0.000541237	38.2305	0.00992724	0.00100186	38.2305	0.00615078	0.000494674	38.2305	0.00316904	0.000352597
38.3801	0.0122121	0.000862503	38.3807	0.0110249	0.000622956	38.3807	0.00995414	0.000837211	38.3807	0.0061473	0.000332558	38.3807	0.00312995	0.00032987
38.5303	0.0121174	0.00079213	38.5309	0.0109695	0.000750572	38.5309	0.00998659	0.000685726	38.5309	0.00610522	0.00044549	38.5309	0.00315215	0.000385447
38.6805	0.0121379	0.000909937	38.6811	0.0109776	0.00068611	38.6811	0.00986698	0.000977096	38.6811	0.00608253	0.000463894	38.6811	0.00318765	0.000416804
38.8307	0.0121063	0.000496967	38.8314	0.0109754	0.000692186	38.8314	0.00978728	0.000908938	38.8314	0.0060961	0.000614174	38.8314	0.00320937	0.000519352
38.981	0.0121661	0.000432438	38.9816	0.0109673	0.000604915	38.9816	0.00991045	0.00109403	38.9816	0.00605419	0.000465257	38.9816	0.0032223	0.000517421
39.1312	0.0121681	0.000796009	39.1318	0.0109727	0.00052471	39.1318	0.00989861	0.00122232	39.1318	0.00606529	0.000495632	39.1318	0.00317743	0.000361148
39.2814	0.0120129	0.000788356	39.282	0.0109781	0.000318357	39.282	0.00991227	0.00101799	39.282	0.00608006	0.000391813	39.282	0.00317495	0.000383887
39.4316	0.0120691	0.000696741	39.4322	0.0109618	0.000629306	39.4322	0.0100829	0.0010723	39.4322	0.00609439	0.000421823	39.4322	0.00317009	0.000285691
39.5818	0.0120601	0.000546116	39.5824	0.0109661	0.000515932	39.5824	0.00996298	0.000206246	39.5824	0.00608575	0.000642511	39.5824	0.00313355	0.00030732
39.732	0.0121071	0.000814916	39.7327	0.0109628	0.000655967	39.7327	0.00990501	0.000611046	39.7327	0.00605489	0.000728058	39.7327	0.00313841	0.000468709
39.8823	0.0121104	0.00059917	39.8829	0.010991	0.000610739	39.8829	0.00988911	0.000888602	39.8829	0.006034	0.000637205	39.8829	0.00314746	0.000461296
40.0325	0.0120581	0.000419589	40.0331	0.0109933	0.000734657	40.0331	0.00997912	0.000895689	40.0331	0.00603747	0.000620203	40.0331	0.00313299	0.00043101
40.1827	0.0120971	0.000521109	40.1833	0.0110131	0.000634431	40.1833	0.00994974	0.00130517	40.1833	0.00603181	0.000456522	40.1833	0.00312558	0.000489566
40.3329	0.0120856	0.00065211	40.3335	0.0109914	0.000928799	40.3335	0.00997567	0.00102028	40.3335	0.00607728	0.000598375	40.3335	0.00315263	0.000418907
40.4831	0.0121227	0.000631948	40.4838	0.0110828	0.000579697	40.4838	0.0100087	0.00124238	40.4838	0.0060577	0.000548375	40.4838	0.00315195	0.000461819
40.6333	0.012231	0.000741273	40.634	0.0110954	0.000752684	40.634	0.00993022	0.00104196	40.634	0.00606145	0.000568176	40.634	0.00314008	0.000455721
40.7836	0.0121606	0.00129436	40.7842	0.0110041	0.000870402	40.7842	0.0100009	0.00116427	40.7842	0.00604329	0.000564475	40.7842	0.00315334	0.000446242
40.9338	0.0120265	0.0012531	40.9344	0.0109218	0.00100883	40.9344	0.0100969	0.0010208	40.9344	0.00606873	0.000502513	40.9344	0.00312943	0.000490086
41.084	0.0121833	0.00106235	41.0846	0.0110297	0.00075427	41.0846	0.0101054	0.000823836	41.0846	0.00604531	0.000496126	41.0846	0.00313717	0.00051581
41.2342	0.0120696	0.00103705	41.2348	0.0109959	0.000719136	41.2348	0.00999988	0.000659763	41.2348	0.00605521	0.000507269	41.2348	0.00311191	0.000563088
41.3844	0.0120019	0.000886842	41.3851	0.010969	0.000840301	41.3851	0.00993946	0.000921296	41.3851	0.00611183	0.000582017	41.3851	0.00313424	0.000560983
41.5346	0.0120386	0.00104666	41.5353	0.0109094	0.00109306	41.5353	0.00996511	0.00126609	41.5353	0.00608294	0.000504513	41.5353	0.00315088	0.000575874
41.6848	0.0120167	0.000634884	41.6855	0.0109165	0.000754781	41.6855	0.00992663	0.00135367	41.6855	0.0060692	0.000643901	41.6855	0.0031148	0.000414672
41.8351	0.0119796	0.000653967	41.8357	0.0109022	0.000822374	41.8357	0.00994051	0.0011029	41.8357	0.00607062	0.000608924	41.8357	0.00310352	0.000416561
41.9853	0.0121212	0.000998878	41.9859	0.0108555	0.000771614	41.9859	0.0101539	0.00131018	41.9859	0.00612178	0.000548377	41.9859	0.0030985	0.000486471
42.1355	0.0120433	0.000711054	42.1362	0.0108086	0.00100256	42.1362	0.0102097	0.00111088	42.1362	0.00611596	0.000640626	42.1362	0.00310393	0.000550692
42.2857	0.0119875	0.000788887	42.2864	0.0108658	0.000862842	42.2864	0.0101134	0.000811602	42.2864	0.00609502	0.000628286	42.2864	0.00310769	0.000552693
42.4359	0.0121513	0.000595871	42.4366	0.0108156	0.00112519	42.4366	0.0100683	0.00100969	42.4366	0.00608815	0.000525935	42.4366	0.00314173	0.000549761
42.5861	0.012103	0.000747866	42.5868	0.0107734	0.00118628	42.5868	0.0100851	0.00108291	42.5868	0.00605097	0.000623324	42.5868	0.00311215	0.000619207
42.7364	0.0120522	0.00064334	42.737	0.0107644	0.00107962	42.737	0.0100812	0.0010214	42.737	0.00604163	0.000575608	42.737	0.00309179	0.000590067
42.8866	0.0120448	0.000446303	42.8872	0.0108091	0.00122745	42.8872	0.0101783	0.00113073	42.8872	0.00603868	0.000631285	42.8872	0.00309547	0.000567139
43.0368	0.0120576	0.00055837	43.0375	0.0107107	0.000766447	43.0375	0.0101036	0.000873137	43.0375	0.00609861	0.000599469	43.0375	0.00309458	0.000577975
43.187	0.0120826	0.000720218	43.1877	0.0107288	0.000856786	43.1877	0.0100668	0.00121005	43.1877	0.0060954	0.000635898	43.1877	0.00313413	0.00063512
43.3372	0.012135	0.000823479	43.3379	0.010822	0.000897719	43.3379	0.0101292	0.00102387	43.3379	0.00608553	0.000713955	43.3379	0.00314708	0.000532024
43.4874	0.0119851	0.000751554	43.4881	0.0108429	0.00102818	43.4881	0.0102076	0.00112711	43.4881	0.00604866	0.000769485	43.4881	0.00312727	0.00066535
43.6377	0.0119893	0.000719851	43.6383	0.0107962	0.000579255	43.6383	0.0102166	0.00169448	43.6383	0.00608462	0.000598542	43.6383	0.00313567	0.000648802
43.7879	0.0120148	0.000776985	43.7886	0.0108663	0.00108801	43.7886	0.0102218	0.000982535	43.7886	0.00606795	0.000670799	43.7886	0.00311238	0.000591628
43.9381	0.0119934	0.00102682	43.9388	0.0107898	0.000977141	43.9388	0.0100197	0.00100683	43.9388	0.00608758	0.000632388	43.9388	0.00309088	0.000639218
44.0883	0.0119753	0.00073072	44.089	0.0107578	0.000685333	44.089	0.00987991	0.00108532	44.089	0.00606065	0.000684619	44.089	0.00308797	0.000664321
44.2385	0.0119154	0.000584497	44.2392	0.0107467	0.000713453	44.2392	0.00982303	0.00143681	44.2392	0.00607877	0.000669218	44.2392	0.00307491	0.000551657
44.3887	0.0118033	0.000558131	44.3894	0.0108374	0.000878814	44.3894	0.00989221	0.00131054	44.3894	0.00606374	0.000632503	44.3894	0.00309448	0.000533423
44.5389	0.0118392	0.000727569	44.5396	0.0108428	0.000858668	44.5396	0.00998105	0.00104061	44.5396	0.00602523	0.000632253	44.5396	0.00308297	0.000532172
44.6892	0.0118699	0.00108296	44.6899	0.0109452	0.00107262	44.6899	0.00980328	0.00118441	44.6899	0.00604036	0.000648783	44.6899	0.00306006	0.000567519
44.8394	0.0118549	0.0010005	44.8401	0.0108416	0.000858049	44.8401	0.00978695	0.00120728	44.8401	0.00602576	0.000668054	44.8401	0.00308947	0.000609155
44.9896	0.0120239	0.000723535	44.9903	0.010769	0.00103969	44.9903	0.00987186	0.00134143	44.9903	0.0060352	0.000787442	44.9903	0.00304569	0.000669494
45.1398	0.0119688	0.00114413	45.1405	0.0107558	0.000891703	45.1405	0.0100024	0.00139114	45.1405	0.00601765	0.000805465	45.1405	0.00304962	0.000665185
45.29	0.0118857	0.00120025	45.2907	0.0107305	0.000820339	45.2907	0.0100397	0.00151784	45.2907	0.00610455	0.000804817	45.2907	0.00305709	0.000787583
45.4402	0.0120782	0.00120343	45.441	0.0107699	0.00108192	45.441	0.00991979	0.00120843	45.441	0.00608537	0.000915354	45.441	0.00305883	0.000805109
45.5905	0.0120687	0.00135063	45.5912	0.010868	0.00122319	45.5912	0.010092	0.00102032	45.5912	0.00603246	0.000722564	45.5912	0.00307588	0.000741972
45.7407	0.0119388	0.00120583	45.7414	0.0107824	0.00105293	45.7414	0.00998424	0.00111593	45.7414	0.00599709	0.000713386	45.7414	0.00303211	0.000669703
45.8909	0.0119374	0.00126225	45.8916	0.0107959	0.000826284	45.8916	0.0100164	0.000752993	45.8916	0.00600184	0.000613632	45.8916	0.00302895	0.000630496
46.0411	0.0119074	0.00118701	46.0418	0.0108461	0.00117081	46.0418	0.00992395	0.000946622	46.0418	0.00602567	0.00069111	46.0418	0.00301687	0.000634321
46.1913	0.0118752	0.00128962	46.192	0.0107834	0.000884766	46.192	0.00988085	0.00106752	46.192	0.00601211	0.000793455	46.192	0.00300811	0.000596119
46.3415	0.0118766	0.00110238	46.3423	0.010735	0.0011672	46.3423	0.00983011	0.000983623	46.3423	0.00601387	0.000876765	46.3423	0.00302685	0.00065457
46.4917	0.0118565	0.00107851	46.4925	0.0106762	0.00128959	46.4925	0.00977227	0.000912346	46.4925	0.00600469	0.000896514	46.4925	0.00307619	0.000700867
46.642	0.01183	0.00122092	46.6427	0.010744	0.00116702	46.6427	0.00983054	0.000991961	46.6427	0.00599871	0.000818593	46.6427	0.00304675	0.000680065
46.7922	0.0119171	0.00107182	46.7929	0.0107086	0.00132827	46.7929	0.00984868	0.00158579	46.7929	0.00602807	0.000775457	46.7929	0.00307901	0.000694567
46.9424	0.0120137	0.00119867	46.9431	0.0107036	0.00126217	46.9431	0.0099396	0.00108256	46.9431	0.00602079	0.000882699	46.9431	0.0030825	0.000680122
47.0926	0.0119629	0.00144718	47.0934	0.0106528	0.00108245	47.0934	0.00981986	0.00083562	47.0934	0.00598789	0.000717615	47.0934	0.0030616	0.00062655
47.2428	0.0119798	0.00146553	47.2436	0.010608	0.000966167	47.2436	0.00986254	0.00118937	47.2436	0.00600397	0.000775839	47.2436	0.00304811	0.000607272
47.393	0.0119232	0.00153952	47.3938	0.0106239	0.000902802	47.3938	0.00999721	0.00152393	47.3938	0.00600498	0.00088553	47.3938	0.00302922	0.000628231
47.5433	0.0119658	0.00145087	47.544	0.0107343	0.00100569	47.544	0.0101336	0.00103109	47.544	0.00604121	0.00107325	47.544	0.00304563	0.000810733
47.6935	0.0119106	0.00136329	47.6942	0.010682	0.00115651	47.6942	0.00999967	0.00112224	47.6942	0.00601153	0.000920432	47.6942	0.00303468	0.000774488
47.8437	0.0119648	0.00142029	47.8444	0.0106866	0.00105602	47.8444	0.0098589	0.00113682	47.8444	0.00605657	0.00107145	47.8444	0.00306074	0.000740223
47.9939	0.0118902	0.00159251	47.9947	0.0106894	0.00104339	47.9947	0.0098675	0.00108023	47.9947	0.00607675	0.00104644	47.9947	0.00308203	0.000712372
48.1441	0.0119573	0.00158024	48.1449	0.0107507	0.00137905	48.1449	0.00993868	0.000840097	48.1449	0.00610387	0.00101985	48.1449	0.00309236	0.000646956
48.2943	0.0119918	0.00188883	48.2951	0.0105491	0.00157718	48.2951	0.0100331	0.00103256	48.2951	0.0061081	0.00115761	48.2951	0.00307539	0.000597472
48.4446	0.0119487	0.00192474	48.4453	0.0106849	0.00144847	48.4453	0.00993387	0.000455472	48.4453	0.00611112	0.00107415	48.4453	0.00304541	0.000577229
48.5948	0.0118354	0.00164775	48.5955	0.0106555	0.00142452	48.5955	0.00993002	0.000909517	48.5955	0.00608384	0.00104658	48.5955	0.00305594	0.000623883
48.745	0.0119108	0.00164563	48.7457	0.010502	0.00104998	48.7457	0.00979212	0.000843657	48.7457	0.00601495	0.00101	48.7457	0.00302751	0.000491066
48.8952	0.0118953	0.00146873	48.896	0.0105252	0.00115771	48.896	0.00983612	0.000815557	48.896	0.00597436	0.000933201	48.896	0.00303103	0.000462415
49.0454	0.0119257	0.00134431	49.0462	0.0105682	0.00141839	49.0462	0.00975222	0.000940242	49.0462	0.00593946	0.000909309	49.0462	0.00305687	0.000572897
49.1956	0.0118197	0.00148828	49.1964	0.0105353	0.00157821	49.1964	0.00978129	0.000885638	49.1964	0.00600953	0.00103483	49.1964	0.003038	0.000681822
49.3458	0.0118512	0.00156208	49.3466	0.0105503	0.00124621	49.3466	0.00980671	0.000707622	49.3466	0.00600806	0.00113333	49.3466	0.00303632	0.000745429
49.4961	0.0118285	0.0017631	49.4968	0.0105079	0.00141889	49.4968	0.0100534	0.000816327	49.4968	0.00598549	0.00115729	49.4968	0.00302768	0.000722983
49.6463	0.011717	0.00173268	49.6471	0.0106108	0.00146451	49.6471	0.010006	0.00100383	49.6471	0.00595279	0.000874615	49.6471	0.00301187	0.000851075
49.7965	0.0116613	0.00180023	49.7973	0.010605	0.00103842	49.7973	0.00996154	0.000589116	49.7973	0.00594208	0.000824773	49.7973	0.00303999	0.000765023
49.9467	0.011697	0.00166665	49.9475	0.0106839	0.00119683	49.9475	0.00989693	0.000519864	49.9475	0.00593322	0.000756783	49.9475	0.00298322	0.000694836
50.0969	0.0117616	0.00181514	50.0977	0.0107676	0.00101736	50.0977	0.00989252	0.000631734	50.0977	0.0059803	0.000695601	50.0977	0.00302071	0.000699938
50.2471	0.0117159	0.00174106	50.2479	0.0105961	0.00100329	50.2479	0.00981401	0.000888538	50.2479	0.00593183	0.000749754	50.2479	0.00300351	0.000717894
50.3974	0.0118216	0.00180027	50.3981	0.0105813	0.000920618	50.3981	0.00987997	0.00122387	50.3981	0.00591663	0.000920323	50.3981	0.00296984	0.000705654
50.5476	0.0118276	0.00190902	50.5484	0.0106759	0.000827003	50.5484	0.00991001	0.00112523	50.5484	0.00590492	0.000926442	50.5484	0.00297892	0.000698644
50.6978	0.011771	0.00188885	50.6986	0.010624	0.00102309	50.6986	0.00985558	0.00147171	50.6986	0.00593509	0.000904411	50.6986	0.00297242	0.000705045
50.848	0.0117205	0.00178949	50.8488	0.010683	0.00126408	50.8488	0.00979592	0.00139772	50.8488	0.00591428	0.00107953	50.8488	0.00301837	0.000763594
50.9982	0.0117717	0.00172576	50.999	0.0106918	0.00105837	50.999	0.00983799	0.00145695	50.999	0.00594655	0.00102614	50.999	0.00303529	0.000773234
51.1484	0.0117498	0.00165281	51.1492	0.0106364	0.00101001	51.1492	0.00970602	0.00139008	51.1492	0.00592689	0.00112427	51.1492	0.00300967	0.000663852
51.2986	0.0116279	0.0020425	51.2995	0.0106526	0.00101921	51.2995	0.00974662	0.00112221	51.2995	0.00599237	0.00102045	51.2995	0.00300328	0.000655542
51.4489	0.0116329	0.00212358	51.4497	0.0106869	0.00131092	51.4497	0.00974151	0.0012713	51.4497	0.00601342	0.00115396	51.4497	0.00302811	0.000679439
51.5991	0.0116726	0.00190692	51.5999	0.0106842	0.00135668	51.5999	0.00979016	0.00134711	51.5999	0.00597809	0.00098507	51.5999	0.00300569	0.000653584
51.7493	0.0118664	0.00186573	51.7501	0.0105772	0.00151478	51.7501	0.00978143	0.0013598	51.7501	0.00595813	0.000855739	51.7501	0.00302101	0.000686068
51.8995	0.0118496	0.00147158	51.9003	0.010591	0.00161453	51.9003	0.00979293	0.00122497	51.9003	0.00596413	0.000925506	51.9003	0.00301559	0.000721115
52.0497	0.0118121	0.00137047	52.0505	0.0104742	0.00128559	52.0505	0.00969153	0.0013912	52.0505	0.00594495	0.00110819	52.0505	0.00301654	0.00077371
52.1999	0.0117525	0.00164877	52.2008	0.0105485	0.00115389	52.2008	0.00959316	0.00138181	52.2008	0.00589805	0.000940678	52.2008	0.00301006	0.00081376
[truncated: 91 more rows]

## Sheet: A, drop, 1.25
fluid component density profiles ρAd(y), and uncertainty ΔρAd(y) for:
[truncated: 411 more rows]

[truncated: 3 more sheets: B, drop,1.25, A, vapor,1.25, B, vapor, 1.25]
